# Supplementary material for: The peanut root exudate increases the transport and metabolism of nutrients and enhances the plant growth-promoting effects of burkholderia pyrrocinia strain P10
Source: BMC Microbiol. 2023 Mar 30;23:85. doi: 10.1186/s12866-023-02818-9 (PMC10061817; doi:10.1186/s12866-023-02818-9)
Supplement: Supplementary file 1 — Additional file 1. Supplement Table. Table S1 Summary for the transcriptome assembly, Table S2 The FPKM of differential expressed genes (DEGs) in different samples, Table S3 Composition of peanut root exudates analyzed by gas chromatography-mass spectrometry, Table S4 Information of primers and gene used in this study, Table S5 Reaction Procedure of Q-RT-PCR. [file 12866_2023_2818_MOESM1_ESM.xlsx]

## Sheet: Table S1
Table S1 Summary for the transcriptome assembly
Sample	Raw Reads	Clean Reads	Clean Bases (Gb)	Clean Reads Q30 (%)	GC Content (%)	Total Mapped	Mapped Ratio (%)
P10_RE1	12298338	12085864	1.81	93.97	62.87	10810101	89.44
P10_RE2	13640986	13420342	2.01	94.26	62.95	12060169	89.86
P10_RE3	12784634	12590626	1.89	94	63.26	11082592	88.02
P10_N1	11102580	10916210	1.64	94.02	63.26	9687144	88.74
P10_N2	10289084	10120722	1.52	94.12	62.81	8983802	88.77
P10_N3	12181608	11980322	1.8	94.43	63.22	10677366	89.12
Note: Clean Bases(Gb): The total base amount after filtering, Unit: Gb

## Sheet: Table S2
Table S2 The FPKM of differential expressed genes (DEGs) in different samples
geneID	P10_RE1	P10_RE2	P10_RE3	P10_N1	P10_N2	P10_N3
ABD05_RS15740	256.531	256.123	252.13	271.83	225.64	322.584
ABD05_RS19025	3.01448	1.85024	4.0139	3.53984	4.96253	4.23794
ABD05_RS26790	0	0	0	0	0	0
ABD05_RS05120	16.2941	33.0035	18.3432	26.0915	22.3125	24.9897
ABD05_RS31975	21.3554	14.368	29.5292	19.9331	16.9019	23.6718
ABD05_RS19700	8.69142	4.001	14.2596	13.8512	4.59903	4.58211
ABD05_RS01640	202.637	190.109	226.399	208.279	190.466	210.869
ABD05_RS36450	0	0	0	0	0	0
ABD05_RS26020	44.4698	36.4555	55.9688	42.9205	51.8972	37.8965
ABD05_RS24680	18.6175	23.1904	30.6229	20.5761	16.2258	13.8566
ABD05_RS15625	47.0059	53.4601	55.5719	63.7212	44.3812	60.1315
ABD05_RS03200	64.5919	77.2732	90.3844	92.6538	116.998	86.0496
ABD05_RS12025	20.6182	11.2171	14.9749	20.91	17.3569	4.94087
ABD05_RS32500	1.37003	1.08116	7.81824	0.459657	0.483298	0.412732
ABD05_RS10340	2.56495	0	2.13458	2.50997	3.69469	2.70448
ABD05_RS29360	4.96896	1.75954	6.10742	4.48842	7.0789	3.22416
ABD05_RS10075	64.2033	60.1814	72.0155	81.129	82.7167	68.6769
ABD05_RS21965	0	0	0.10366	0	0.128159	0
ABD05_RS16195	234.298	215.426	247.398	223.04	236.44	224.974
ABD05_RS18845	0	0	0	0	0	0
ABD05_RS28235	0	0	0	0	0	0
ABD05_RS33735	0	0	0	0	0	0
ABD05_RS13870	0	0	0	0	0	0
ABD05_RS15520	11.5249	9.09493	7.23451	8.89344	12.1967	9.3743
ABD05_RS16300	5.21948	5.95459	4.07932	5.59616	4.06274	7.17836
ABD05_RS33460	0	0	0	0	0	0
ABD05_RS19715	0	0	0	0	0	0
ABD05_RS30965	6.58393	3.5657	9.54032	5.00266	3.18785	3.81134
ABD05_RS26250	3.91438	2.52272	10.5546	2.29829	0.483298	0
ABD05_RS08220	70.3577	87.9538	73.4863	96.6422	83.2825	91.8806
ABD05_RS23130	1.17905	1.08552	1.56995	0.461511	0	0.414396
ABD05_RS37380	0	0	0	0	0	0
ABD05_RS37820	0.515704	0.949594	0.515011	1.21116	1.91018	0.543757
ABD05_RS15550	315.374	238.345	308.751	188.085	298.17	146.627
ABD05_RS35540	605.694	920.259	585.512	1149.22	979.922	893.471
ABD05_RS36700	0	0	0	0	0	0
ABD05_RS14250	41.2151	22.0496	31.7041	28.7772	37.1339	34.061
ABD05_RS18945	44.3567	41.1069	49.1057	39.4081	41.9753	40.7696
ABD05_RS31380	0	0	0	0	0	0
ABD05_RS19485	0	0	0	0	0	0
ABD05_RS07730	348.964	379.907	413.86	410.199	448.864	386.326
ABD05_RS25050	0	0	0	0	0	0
ABD05_RS15605	55.9802	76.9171	64.7022	73.7449	59.9952	70.1114
ABD05_RS00665	260.963	248.947	303.943	256.969	270.186	295.05
ABD05_RS13035	0	0	1.43143	3.36632	0	0
ABD05_RS11440	8.39803	6.09178	16.2652	9.86163	5.34152	6.17158
ABD05_RS35775	0	0	0	0	0	0
ABD05_RS13050	108.643	100.311	119.966	91.4909	108.46	102.443
ABD05_RS00915	149.162	155.495	153.296	227.056	165.165	210.117
ABD05_RS14630	0	0	0	0	0	0
ABD05_RS29175	0.418318	1.92568	3.34205	0.982444	0	2.64644
ABD05_RS13335	188.278	225.813	217.014	228.284	178.868	228.285
ABD05_RS28965	9.26843	7.15691	12.8389	9.83047	7.75204	8.51164
ABD05_RS26860	0	0	0	0	0	0
ABD05_RS25860	14.013	12.0413	23.0126	12.4328	11.1498	11.4919
ABD05_RS17070	64.2527	47.6256	60.9036	46.6771	57.8176	46.5049
ABD05_RS03850	9.38912	8.64436	15.181	8.40035	7.72834	9.89988
ABD05_RS20645	0	0	0	0	0	0
ABD05_RS16265	78.6147	110.042	92.3636	121.556	118.584	102.02
ABD05_RS08475	0.969831	3.79483	3.63198	2.27771	0.598713	1.02259
ABD05_RS22070	12.6817	10.3414	16.4641	13.6154	14.092	11.0793
ABD05_RS14070	10.618	10.2771	11.4194	15.6656	17.4797	7.46375
ABD05_RS29755	4.59378	5.5166	8.97575	6.56707	4.19222	7.792
ABD05_RS25390	24.5362	19.7857	28.8969	20.268	18.5944	24.4436
ABD05_RS27730	0.438059	0.403311	1.53114	0.257202	0.54086	0.230944
ABD05_RS35930	15.5789	17.6531	13.1644	16.8868	14.7961	10.1085
ABD05_RS36970	0	0	0	0	0	0
ABD05_RS19260	0	0	0	0	0	0
ABD05_RS02985	7.33631	10.614	15.0715	8.12259	5.43477	9.06145
ABD05_RS02695	8.09824	7.18959	10.398	4.7548	9.28449	2.7446
ABD05_RS07895	0	0	0	0	0	0
ABD05_RS18595	1.30654	1.44349	4.69723	0.613698	0.645261	0.82657
ABD05_RS30550	0	0	0	0	0	0
ABD05_RS20695	0	0	0	0	0	0
ABD05_RS26235	0.960276	0.884105	1.67823	1.12763	0.889221	0.253128
ABD05_RS33355	0	0	0	0	0	0
ABD05_RS17355	19.5635	19.6198	28.9569	20.9218	25.0172	16.5758
ABD05_RS11090	57.7113	53.1336	65.3183	67.7692	99.7566	93.3045
ABD05_RS34245	47.7785	40.1762	43.8971	48.2505	39.3272	40.6379
ABD05_RS32650	9.87018	13.0629	15.4014	18.1099	16.7564	5.20355
ABD05_RS10620	10.5137	10.9324	13.4641	15.9772	7.025	12.2594
ABD05_RS14695	1.01529	1.86951	7.09749	0	6.26777	0
ABD05_RS07635	31.5402	25.8119	31.9353	34.465	28.936	29.7918
ABD05_RS07875	386.02	369.587	446.673	406.246	468.522	398.082
ABD05_RS04775	53.1368	46.965	51.8525	43.8565	43.8627	51.5452
ABD05_RS31185	0	0	0	0	0	0
ABD05_RS24620	128.797	101.488	162.228	84.4785	88.8233	133.357
ABD05_RS04410	4.68263	4.94989	9.87227	3.86947	3.42609	4.75449
ABD05_RS04545	4.14758	3.50037	8.97434	3.24694	2.13371	2.55103
ABD05_RS07915	0	0.247891	0.268887	0.316173	0	0
ABD05_RS16730	0	0	0	0	0	0
ABD05_RS14815	6.49787	6.3243	9.82641	5.66823	7.56431	7.0471
ABD05_RS02335	181.012	160.671	228.047	161.327	198.277	154.645
ABD05_RS13670	0	0	0	0	0	0
ABD05_RS22240	27.609	21.5676	38.0158	29.9645	22.2089	32.6394
ABD05_RS27755	2.4367	1.12171	10.9504	1.43068	0.752133	2.2481
ABD05_RS30615	0	0	0	0	0	0
ABD05_RS37520	0	0	0	0	0	0
ABD05_RS30035	1.21835	0	0	0	0	0
ABD05_RS07455	3865.6	4341.34	3299.07	4541.52	4366.17	4341.29
ABD05_RS03350	41.6022	36.1135	37.9852	41.8737	30.8191	25.0659
ABD05_RS05945	0	0	0	0	0	0
ABD05_RS27680	3.91176	5.40221	7.48747	1.91396	3.62231	1.71856
ABD05_RS36125	0	0	0	0	0	0
ABD05_RS26355	1.652	1.9012	7.42401	0.969955	0.764881	0.217733
ABD05_RS00575	306.483	216.033	334.191	192.877	242.465	270.628
ABD05_RS27800	8.74298	10.1364	10.3481	12.9284	12.7938	7.17001
ABD05_RS28915	0.779744	1.43579	3.11479	1.83128	0.96273	0.822161
ABD05_RS33260	0	0	0	0	0	0
ABD05_RS09505	0	0	0	0	0	0
ABD05_RS36525	0	0	0	0	0	0
ABD05_RS36885	0	0	0	0	0	0
ABD05_RS19120	0.489789	0	0.489131	0	1.20946	0
ABD05_RS30420	1.25968	1.73964	7.54795	0.73961	0.194412	0.996157
ABD05_RS07950	129.211	154.031	149.921	154.36	131.407	140.177
ABD05_RS36880	5.99803	2.76113	17.9699	12.3259	5.55421	3.16216
ABD05_RS13595	0	0	0	0	9.37724	0
ABD05_RS34920	0	0	0	0	0	0
ABD05_RS17375	33.8607	37.0018	44.8762	26.7556	38.6811	43.377
ABD05_RS35400	1012.17	619.775	911.332	388.643	975.954	528.532
ABD05_RS08360	170.886	157.768	173.026	184.131	194.382	170.005
ABD05_RS22680	2.1388	3.65698	8.54369	0.717584	0.754491	0
ABD05_RS26110	34.5569	21.2105	58.4022	22.8909	44.8545	43.9109
ABD05_RS10030	0	0	0	0	0	0
ABD05_RS36930	0	0	0	0	0	0
ABD05_RS28220	0	0	0	0	0	0
ABD05_RS09065	51.0274	51.7306	57.2571	65.9798	63.7101	47.1534
ABD05_RS33400	0	0	0	0	0	0
ABD05_RS12555	6.38184	9.0805	11.2981	5.79086	4.65606	8.25832
ABD05_RS16865	51.1707	44.8683	48.6685	54.366	57.1621	77.0776
ABD05_RS17835	4.7651	1.19649	7.35436	2.54344	2.67425	4.56756
ABD05_RS08375	138.205	148.181	120.299	139.4	146.569	146.25
ABD05_RS00060	126.965	160.109	128.844	210.838	158.027	183.093
ABD05_RS01975	24.81	21.2105	21.2372	38.8452	32.091	24.914
ABD05_RS26720	0	0	0	0	0	0
ABD05_RS24955	0	0	0	0	0	0
ABD05_RS05315	65.5759	59.3846	68.3507	66.0639	60.6131	85.3899
ABD05_RS00230	19.9981	17.0848	17.0925	19.6752	17.1281	19.9461
ABD05_RS08715	33.8512	25.7926	28.56	32.8972	38.1921	27.6926
ABD05_RS03825	44.8598	38.2977	72.0865	73.7491	56.8977	42.5701
ABD05_RS22395	18.5653	12.1621	21.0362	15.9314	12.3427	14.305
ABD05_RS36050	8.86073	13.2566	14.3793	6.50311	21.8802	14.0141
ABD05_RS05635	15.2526	24.318	26.0061	27.9584	33.5302	17.6514
ABD05_RS21665	6.86855	6.0226	12.0855	4.60891	6.46127	8.62166
ABD05_RS30315	0	0	0	0	0	0
ABD05_RS26490	15.1617	9.2456	22.417	10.6362	10.697	18.2702
ABD05_RS20190	0	0	0	0	0	0
ABD05_RS35285	0	0	0	0	0	0
ABD05_RS05355	38.9872	55.0798	42.9626	72.6195	46.4766	46.7781
ABD05_RS05395	5.88016	7.21831	11.5666	5.23102	7.48008	11.2728
ABD05_RS35105	0	0	0	0	0	0
ABD05_RS37935	0	0	0	0	0	0
ABD05_RS09105	27.2208	35.5713	36.8302	39.1827	42.2821	44.4411
ABD05_RS25525	5.69618	2.33082	8.21677	8.91855	11.7215	4.67137
ABD05_RS32870	0	0	0.230657	0.813659	0	0
ABD05_RS30610	0	0	0	0	0	0
ABD05_RS24265	0	0	0	0	0	0
ABD05_RS28520	2.19523	0.404219	5.26146	0	1.08416	0.925857
ABD05_RS00175	81.7474	86.8419	96.7091	135.869	148.291	104.096
ABD05_RS00430	388.201	335.359	357.088	349.904	350.021	358.227
ABD05_RS00005	0	0	0	0	0	0
ABD05_RS35020	0	0	0	0	0	0
ABD05_RS26200	2.93578	0.540582	5.27731	2.75794	0.724947	2.47639
ABD05_RS32245	0	0	0	0	0	0
ABD05_RS11360	64.8579	67.0523	62.2378	68.9281	65.7627	85.9602
ABD05_RS13110	102.109	100.725	83.4318	63.0669	59.7613	92.9825
ABD05_RS30480	0	0	0	0	0	0
ABD05_RS25075	0	0	0	0	0	0
ABD05_RS31450	0	0	0	0	0	0
ABD05_RS16640	1.18863	0	0	0	0	0.417765
ABD05_RS03450	0.282516	0.520213	0.564273	0	0.69763	0
ABD05_RS18045	8.19059	4.90158	10.6335	7.21353	8.09017	5.6135
ABD05_RS32165	37.505	47.9698	38.576	53.2715	51.0203	52.8059
ABD05_RS20210	7.60589	3.37161	10.1276	5.95429	5.56491	2.97024
ABD05_RS35000	0	0	0	0	0	0
ABD05_RS06835	13199.4	14581.6	12860.8	11287.5	19286.8	10071.5
ABD05_RS24800	9.49981	15.0436	17.2664	13.6096	7.74125	9.21526
ABD05_RS33725	0	0	0	0	0	0
ABD05_RS03765	14.271	13.6981	20.3165	13.5492	17.995	16.0078
ABD05_RS04095	48.884	51.0809	68.5852	58.1078	53.3204	60.081
ABD05_RS01705	269.858	205.341	303.789	216.69	241.111	278.321
ABD05_RS06520	0	0	0	0	0	0
ABD05_RS15795	185.114	193.803	190.298	219.327	216.801	204.266
ABD05_RS05295	106.438	86.984	95.5456	99.0068	115.912	104.031
ABD05_RS21565	4.02249	3.9883	5.56212	0.726697	1.14611	2.61004
ABD05_RS13845	21.89	17.1836	26.6929	28.1402	31.2944	33.5278
ABD05_RS16830	175.031	226.869	195.702	237.776	202.97	213.139
ABD05_RS22925	1.48806	2.51171	5.94425	0.291233	0.918635	1.83051
ABD05_RS20240	0	0	0	0	0	0
ABD05_RS16975	2512.54	2707.92	2563.31	2505.83	2234.91	2713.88
ABD05_RS15865	54.4302	30.3007	51.8288	31.2149	56.2634	52.0524
ABD05_RS06720	81.681	61.9309	105.049	68.1086	60.5944	113.445
ABD05_RS37450	135.372	88.0749	122.573	84.7813	113.656	104.673
ABD05_RS30240	0	0	0	0	0	0
ABD05_RS14485	0	0	0	0	0	0
ABD05_RS34910	0	0	0	0	0	0
ABD05_RS22480	0.732843	0	0.731858	0	0	0
ABD05_RS15355	0	0	0	0	0	0
ABD05_RS23265	8.56653	8.58808	11.7869	8.0476	7.05124	9.83542
ABD05_RS09855	0	0	0	0	0	0.856418
ABD05_RS08760	41.9181	37.9655	44.2441	45.6218	39.5527	49.9477
ABD05_RS03955	70.6514	104.455	86.0068	99.9208	93.5987	85.9137
ABD05_RS19670	0	0	0	0	0	0
ABD05_RS18570	1.30538	5.80885	8.47354	3.32123	1.07448	0.917591
ABD05_RS19050	0	0.30113	0.653269	0	0.40383	0
ABD05_RS37330	0	0	0	0	0	0
ABD05_RS32055	1.50613	1.18857	3.22308	1.51596	1.85958	2.26866
ABD05_RS00330	2538.92	2705.78	2623.95	2000.86	2160.27	2186.37
ABD05_RS17620	6.962	9.32329	14.2213	8.17534	10.1587	11.3448
ABD05_RS27500	5.42925	3.09437	13.684	5.46468	5.10732	4.9068
ABD05_RS16390	0	0	0	0	0	0
ABD05_RS14180	3.00673	2.76823	4.25381	0.882684	0.928082	1.05676
ABD05_RS24765	78.9027	109.678	97.3371	103.554	105.06	112.558
ABD05_RS06190	134.978	167.073	151.14	198.808	158.786	191.95
ABD05_RS19205	5.11494	3.4011	9.36479	3.00318	2.45594	4.1947
ABD05_RS07235	79.615	87.5155	77.0987	84.9911	78.0431	89.0335
ABD05_RS13765	37.0712	39.883	30.3658	25.4344	35.9995	43.4797
ABD05_RS28550	0.709719	0.87123	6.37889	0	0	0
ABD05_RS22045	11.6962	12.264	17.8451	12.59	18.0512	7.19391
ABD05_RS23030	29.7921	28.7835	49.2195	45.35	42.233	47.313
ABD05_RS04320	494.944	477.323	519.131	598.249	624.75	577.262
ABD05_RS01510	393.296	454.988	380.914	515.984	409.78	482.322
ABD05_RS28675	1.93966	1.7858	5.3269	2.84713	0.598713	2.04518
ABD05_RS14450	2.09359	2.14169	6.04001	1.09265	1.72326	0.981099
ABD05_RS21395	64.9787	74.0684	74.1616	100.829	78.3173	102.77
ABD05_RS25670	232.073	282.886	239.829	125.319	113.906	274.924
ABD05_RS20565	2.93137	0.899616	9.2702	0.573708	1.80964	0.772708
ABD05_RS26520	6.15969	6.50507	11.5188	7.2332	9.99116	6.74946
ABD05_RS11640	0	0	0	0	0	0
ABD05_RS14300	0	0	0	0	0	0
ABD05_RS17325	171.961	128.195	153.654	120.177	104.869	110.845
ABD05_RS23730	0.544514	0.250661	0.543783	0.319706	0.336149	0.287067
ABD05_RS05445	44.4591	34.6352	52.0839	48.1915	53.8369	52.2866
ABD05_RS23430	120.017	104.804	126.393	127.694	125.73	168.727
ABD05_RS17455	66.1121	81.7369	79.2278	76.3031	59.7042	74.0901
ABD05_RS02535	113.764	94.266	109.005	133.591	119.962	120.277
ABD05_RS25895	5.49976	7.03265	8.54369	8.25222	6.79042	6.76543
ABD05_RS21670	9.53492	11.7048	15.1648	8.70851	9.1564	10.0536
ABD05_RS25965	5.1299	2.36149	7.68451	6.02393	5.27812	3.60597
ABD05_RS20525	4.51241	9.13985	14.4203	8.47813	6.68562	11.4189
ABD05_RS37495	255.076	337.944	263.017	467.56	376.386	358.602
ABD05_RS03480	5.73341	5.27863	11.4514	2.92723	4.61667	3.15407
ABD05_RS07900	0	0	0	0	0	0
ABD05_RS13800	46.6837	33.1067	53.8661	41.8556	34.2719	34.9219
ABD05_RS25925	4.73146	17.4246	18.9004	6.66726	4.67345	13.9688
ABD05_RS10330	51.8327	40.978	56.2642	56.235	38.2588	67.7214
ABD05_RS11065	9.78444	20.4419	14.6569	34.0271	35.7771	40.4732
ABD05_RS17160	2.24769	2.82191	2.65279	0.479894	1.00915	1.72361
ABD05_RS24335	5.38994	4.3421	11.4382	2.63721	7.20938	5.20955
ABD05_RS01190	41.0392	49.9287	44.6433	49.052	42.225	45.3322
ABD05_RS13390	0	0	0	0	0	0
ABD05_RS11270	243.313	280.18	259.883	256.334	267.458	226.898
ABD05_RS27480	5.26854	2.42532	1.31537	1.54669	0	1.38879
ABD05_RS31245	0.163263	0.300625	0.489131	0.191716	0.201577	1.03287
ABD05_RS11965	27.7896	15.4264	44.0772	42.9505	41.6275	23.0533
ABD05_RS35840	0	5.12781	4.17159	3.27013	1.71916	0
ABD05_RS12040	21.6596	18.4752	26.0838	24.6863	23.2031	19.1435
ABD05_RS07760	376.624	393.215	386.828	408.926	462.671	379.152
ABD05_RS05055	80.2171	91.722	70.2033	104.326	88.3922	106.408
ABD05_RS34065	2.52911	4.11965	5.82857	4.11215	1.44121	4.71799
ABD05_RS18515	2.17474	2.00224	9.67448	1.1608	2.1969	0.833835
ABD05_RS29720	0	0	0	0	0	0
ABD05_RS06870	191.011	256.563	266.534	348.741	451.482	299.344
ABD05_RS12810	0.649787	0.598244	4.32609	0.763031	1.60455	0.456756
ABD05_RS29915	133.622	155.184	131.978	179.284	124.564	187.253
ABD05_RS00445	265.635	268.578	287.213	290.973	250.005	254.03
ABD05_RS28495	4.48129	4.64155	5.87379	8.22232	7.26197	7.97355
ABD05_RS17080	297.198	328.054	292.41	303.024	349.68	298.202
ABD05_RS26430	3.72614	2.34724	6.07133	1.84233	0.484271	3.10171
ABD05_RS02615	130.152	152.069	153.874	163.8	147.724	180.309
ABD05_RS00970	16.8945	19.1438	23.6854	16.4052	18.0512	22.2669
ABD05_RS32140	5.58957	3.53801	3.83766	6.97394	5.6073	4.05187
ABD05_RS16280	1560.72	1924.06	1446.97	2158.77	1828.38	2010.93
ABD05_RS25780	5.40377	4.42234	9.5938	4.93542	2.96529	5.06465
ABD05_RS35995	27.4129	19.6299	27.3761	44.7089	16.923	28.9041
ABD05_RS24150	121.584	70.3091	144.5	101.475	130.266	152.566
ABD05_RS25530	11.7088	10.7801	13.2732	9.66176	10.9401	16.6835
ABD05_RS11665	0	0	0	0	0	0
ABD05_RS26545	3.84742	5.60854	8.32488	4.89445	5.14617	5.40896
ABD05_RS10155	4.91811	3.08727	5.8045	3.93766	6.62429	2.35711
ABD05_RS37020	0	0	0	0	0	0
ABD05_RS15725	17.8107	7.23058	17.0865	10.375	10.216	13.6041
ABD05_RS04755	0	0	0	0	0	0
ABD05_RS32840	1.49034	0.274424	2.97667	1.40006	0	1.25713
ABD05_RS19615	0	0	0.721015	0	0	0
ABD05_RS19115	19.2974	19.2723	19.5981	14.979	18.5762	23.106
ABD05_RS22775	595.948	553.803	637.458	555.923	443.789	568.382
ABD05_RS13875	0	0	0	0	0	0
ABD05_RS22290	0.343197	0.947923	1.37094	0	0	0
ABD05_RS29660	11.1205	6.92598	14.3719	4.22484	7.67276	3.44866
ABD05_RS20145	1.25495	1.15541	2.08878	0.491222	0.516486	0.882147
ABD05_RS35560	16.3965	50.3196	57.3106	41.7171	40.4886	37.4583
ABD05_RS14995	12.0466	17.3928	18.0456	18.9686	10.4792	16.4548
ABD05_RS23910	402.368	298.662	579.031	389.146	414.097	419.513
ABD05_RS29885	11.5804	10.8395	20.4311	14.0519	15.2512	20.7575
ABD05_RS21975	0	0	0	0	0	0
ABD05_RS32320	0.230013	0.211768	0.57426	0.337625	0.425987	0.242525
ABD05_RS23805	54.907	62.8157	62.9446	70.9619	73.8093	67.4857
ABD05_RS01150	76.3304	83.7903	74.4687	73.775	86.2687	112.057
ABD05_RS22255	4.55749	5.53106	10.1371	4.01382	4.34814	5.89754
ABD05_RS10730	14.2141	16.4102	23.8836	18.5459	17.8283	21.1726
ABD05_RS35950	0	0	0	0	0	0
ABD05_RS16055	3.34739	3.62572	6.68578	1.61855	1.7018	2.4914
ABD05_RS01710	78.8198	64.7844	85.6666	74.7459	56.4867	87.3022
ABD05_RS07195	15.2601	19.4883	27.5297	15.6075	19.4491	9.86178
ABD05_RS32020	16.4613	25.5251	13.8435	27.4691	24.0682	25.5783
ABD05_RS35245	0	0	0	0	0	0
ABD05_RS19250	8.91865	9.97074	14.6324	3.74035	5.50581	14.1057
ABD05_RS01110	0	0	0	0	0	0
ABD05_RS01030	53.5473	48.7458	49.2694	55.1078	54.2278	49.4819
ABD05_RS33530	0	0	0	0	0	0
ABD05_RS10970	165.042	128.154	226.705	149.559	172.246	169.095
ABD05_RS29095	3.97829	1.83136	7.94588	0.583953	3.68392	2.09735
ABD05_RS20345	7.60589	5.18709	10.1276	4.63112	5.21711	4.15833
ABD05_RS19255	0	0	0	0	0	0
ABD05_RS36480	0	0	0	0	0	0
ABD05_RS04635	925.947	582.457	1001.31	571.214	766.618	643.265
ABD05_RS00635	7.59491	20.9774	15.1694	31.2149	23.4431	28.0282
ABD05_RS07210	74.5057	63.4229	81.1549	76.8769	76.5077	72.0335
ABD05_RS13085	860.54	563.216	910.614	476.644	683.253	657.864
ABD05_RS10315	351.82	389.064	334.68	328.469	275.301	358.288
ABD05_RS36505	1.20331	4.43144	13.2186	1.41302	4.45708	5.07507
ABD05_RS00260	14.4041	13.2616	21.5772	16.3507	10.6707	10.6314
ABD05_RS11350	0.468596	1.29428	0.935933	0	0	0.494087
ABD05_RS18560	0.761469	1.40214	3.29527	0	0	0.802892
ABD05_RS10930	20.3368	15.527	15.1083	14.5617	17.1479	20.6586
ABD05_RS18015	0.708	0.65184	3.77093	1.10852	1.16553	1.24419
ABD05_RS27910	18.3709	8.92668	13.7597	10.1871	16.3815	13.9897
ABD05_RS37920	0	0	0	0	0	0
ABD05_RS20925	0	0	0	0	0	0
ABD05_RS33905	0	0	0	0	0	0
ABD05_RS13100	1.22272	0.96491	0.523318	1.64093	1.07833	0.736704
ABD05_RS10550	477.08	523.07	522.546	639.541	456.03	546.304
ABD05_RS08090	203.139	185.248	217.322	205.679	216.257	224.365
ABD05_RS04440	17.9147	10.9026	23.3488	10.6967	13.8711	15.3675
ABD05_RS07985	511.406	535.096	479.475	735.478	572.735	713.682
ABD05_RS32280	3.1209	3.97847	7.43214	1.97336	2.66766	2.02503
ABD05_RS21460	12.456	16.6285	17.4149	12.0671	10.7654	11.1635
ABD05_RS17330	28.7136	31.044	27.6227	35.2644	32.8499	40.5525
ABD05_RS05675	28.3582	36.1654	36.7112	38.7271	35.2724	36.3239
ABD05_RS37225	0	0	0	0	0	0
ABD05_RS10085	79.5598	74.0598	88.2484	83.7726	91.7058	64.0766
ABD05_RS16630	3.26253	3.00374	7.73809	3.35223	3.52464	1.72
ABD05_RS30535	0	0	0	0	0	0
ABD05_RS33155	0	0	0	0	0	0
ABD05_RS13705	6.5776	8.25798	12.5404	6.31959	7.3829	10.0879
ABD05_RS12335	44.6875	45.0303	59.7376	75.6145	73.8556	54.5387
ABD05_RS20560	3.20781	1.81745	7.39269	0	0.913984	0
ABD05_RS05365	22.8363	32.1468	33.2169	27.0105	27.1738	29.8365
ABD05_RS19985	0	0	0	0	0	0
ABD05_RS02185	436.118	453.838	462.869	533.067	472.147	567.422
ABD05_RS12365	0	0	0	0	0	0
ABD05_RS00165	36.0208	37.7154	48.6685	41.4691	47.0901	37.2356
ABD05_RS12875	4.27909	3.93966	9.02148	2.79158	2.64164	2.00527
ABD05_RS10175	300.597	148.916	458.785	152.442	203.335	345.299
ABD05_RS34015	18.4192	22.6108	16.0951	17.1231	22.7417	23.4672
ABD05_RS30440	0	0	0	0	0	0
ABD05_RS04400	44.2771	53.4115	37.9425	74.816	64.7714	79.0421
ABD05_RS37490	25.9915	26.921	19.4674	51.5046	34.0967	29.1182
ABD05_RS18960	7.17788	8.69541	7.92278	6.65434	5.59727	4.78001
ABD05_RS18295	24.367	15.7433	23.0535	17.5698	17.9456	21.6358
ABD05_RS20985	0	0	0	0	0	0
ABD05_RS32120	66.7737	58.0066	89.2705	111.925	83.7735	52.8046
ABD05_RS02010	5.24492	4.02407	2.40069	6.41562	4.85682	5.76066
ABD05_RS34850	0	0	0	0	0	0
ABD05_RS27550	3.46861	1.91609	9.69907	2.64753	1.28478	3.29157
ABD05_RS06225	4.28431	1.97223	3.20891	2.51549	5.28973	3.38803
ABD05_RS19430	0.949364	0.582706	5.21449	0.743212	0.390718	1.33468
ABD05_RS20910	0	0	0	0	0	0
ABD05_RS01235	507.671	583.564	510.572	528.036	473.982	593.923
ABD05_RS36485	1.23377	2.27181	3.69634	8.69276	1.52331	5.20355
ABD05_RS22760	13.5517	20.1548	19.2592	15.9135	17.3755	19.7846
ABD05_RS24730	13.1304	13.0188	12.1041	11.2676	10.6	6.38985
ABD05_RS28955	5.83641	3.76142	11.0743	4.7975	5.76485	9.84624
ABD05_RS33585	0	0	0.572571	1.34653	0	1.20906
ABD05_RS06250	43.5611	70.6864	66.8853	68.4171	71.9358	75.7858
ABD05_RS13165	4961.94	4537.68	4249.57	2835.62	4107.65	3195.3
ABD05_RS22820	0	0	0	0	0	0
ABD05_RS26100	35135.3	36035.9	35704.4	35220.8	34400.8	35236.4
ABD05_RS33310	2.71324	0.768622	3.75175	0.49017	0	0
ABD05_RS31445	0	0	0	0	0	0
ABD05_RS34125	40.4607	39.6976	48.1258	55.1709	46.0786	46.3548
ABD05_RS30145	5.88486	5.75669	10.652	3.45524	4.08706	5.81718
ABD05_RS24475	120.675	68.3708	162.228	70.5501	74.497	135.939
ABD05_RS10440	489.811	475.77	516.29	575.702	550.963	552.449
ABD05_RS02085	74.3429	66.7111	79.204	76.4372	75.7156	98.9772
ABD05_RS12020	16.2447	12.8195	17.3816	8.17534	18.1467	11.0111
ABD05_RS18135	375.23	365.184	448.493	464.748	420.385	472.374
ABD05_RS34110	4.6015	4.62163	6.47521	2.94733	5.16486	5.07235
ABD05_RS17200	0	0	0	0	0	0
ABD05_RS03735	17.127	14.9083	16.793	19.3805	10.3809	21.342
ABD05_RS32400	0	0	0	0.191396	0	0.343713
ABD05_RS23615	0	0	0	0	0.986404	0
ABD05_RS34915	0	0	0	0	0	0
ABD05_RS25240	66.4848	57.0511	96.0478	45.4787	63.757	49.6836
ABD05_RS15535	4.60998	5.30538	10.1941	6.18674	2.03279	5.03435
ABD05_RS29400	1.23118	0.566758	8.19681	1.20479	1.0134	3.46173
ABD05_RS08205	1209.33	1339.4	1397.17	1483.67	1410.91	1318.25
ABD05_RS26830	0	0	0	0	0	0
ABD05_RS17865	0	0	0	0	0	0
ABD05_RS11905	0	0	0	0	0	0
ABD05_RS19895	1.97905	2.27758	8.89374	0.580988	1.83261	1.04335
ABD05_RS07255	142.565	91.4109	161.26	76.4455	111.361	252.707
ABD05_RS16145	57.5062	56.0854	56.9422	43.4928	41.5177	41.1081
ABD05_RS07790	101.824	125.832	101.144	129.801	108.24	132.338
ABD05_RS37590	0	0	0	0	0	0
ABD05_RS09195	48.734	46.0159	56.2613	46.9821	43.5506	56.7733
ABD05_RS22200	17.0147	17.0137	22.3932	22.3617	13.3558	21.2669
ABD05_RS36135	0	0	1.24791	2.93474	1.54284	0
ABD05_RS09330	39.2305	37.9386	37.8111	31.4259	29.2874	37.3564
ABD05_RS22330	0	0	0	0	0	0
ABD05_RS28085	0	0	0	0	0	0
ABD05_RS28900	5.6168	3.34611	6.59912	5.04377	7.75079	5.92235
ABD05_RS08250	275.968	289.973	296.973	288.605	349.697	286.547
ABD05_RS33515	0.280888	0.517214	3.92714	0	0	0.592335
ABD05_RS37050	2.18212	0	0.726396	1.70828	0	2.30082
ABD05_RS08550	67.0502	79.1971	89.8245	65.293	60.1706	78.6295
ABD05_RS21720	12.8731	15.8027	13.468	19.4357	24.9765	16.8052
ABD05_RS22645	10.7362	9.8846	16.1878	7.16887	11.6962	13.3179
ABD05_RS20850	0	0	0	0	0	0
ABD05_RS13865	0	0	0	0	0	0
ABD05_RS32635	0	0	0	0	0	0
ABD05_RS19460	0.784451	0.54167	3.32944	0.690874	0.242135	0.413562
ABD05_RS35640	4.64134	7.12196	12.3603	5.45022	7.64071	11.4189
ABD05_RS03045	26.2045	30.893	25.8502	32.6477	23.2791	38.0755
ABD05_RS22090	6.28826	3.85964	13.0829	3.38441	3.88198	4.42022
ABD05_RS15470	484.176	538.42	449.394	478.629	476.676	469.806
ABD05_RS17935	0	0	0	0	0	0
ABD05_RS23775	8.80646	7.4208	12.6702	11.7434	10.3202	7.86908
ABD05_RS02570	67.4354	79.2193	85.3769	91.7369	94.4076	83.7314
ABD05_RS04230	97.4681	109.813	102.584	110.753	96.0135	106.094
ABD05_RS10720	0	0	0	0	0	0
ABD05_RS22600	52.9112	41.0225	38.4292	45.1873	40.0096	46.9806
ABD05_RS00085	290.214	154.266	265.763	187.757	328.572	148.959
ABD05_RS18425	11.4668	7.91794	20.04	7.85474	9.43853	10.0755
ABD05_RS03120	55.2319	44.1205	81.9254	58.1811	50.1422	43.6773
ABD05_RS10225	3.09422	2.6453	10.8152	2.85488	0.818648	1.16519
ABD05_RS36145	0	2.71929	0	1.73416	0	1.55712
ABD05_RS25990	17.2981	19.2949	23.2546	11.3283	23.4111	18.2391
ABD05_RS16030	26.2195	21.5158	31.3072	32.797	32.3725	32.4537
ABD05_RS20510	0	0	0	0	0	0
ABD05_RS22990	20.1327	18.5358	25.2119	20.6394	22.49	21.2279
ABD05_RS04555	0	0	0	0	0	0
ABD05_RS14500	11.5024	10.8687	16.0213	8.53079	4.48477	9.2557
ABD05_RS12435	0	0	0	0	0	0
ABD05_RS14715	82.33	84.1128	103.702	121.939	180.676	132.453
ABD05_RS13435	282.356	255.796	311.579	353.984	417.472	334.798
ABD05_RS15265	88.0599	107.06	87.5658	92.8011	83.6348	93.247
ABD05_RS31215	0	0	0	0	0	0
ABD05_RS11220	7614.69	6804.28	7139.67	4320.67	6400.65	4726.14
ABD05_RS29215	5.57474	4.80141	12.9304	6.5463	3.33048	5.49877
ABD05_RS06440	24.367	25.1263	34.3924	27.0876	28.0796	29.1182
ABD05_RS15085	224.348	273.954	232.837	338.322	278.057	320.308
ABD05_RS11445	9.54233	10.2915	15.6556	12.9662	7.069	11.93
ABD05_RS03130	205.372	184.006	160.065	154.687	145.382	135.574
ABD05_RS27085	22.6192	20.825	28.7493	26.0783	23.6113	28.4027
ABD05_RS05895	110.912	92.2122	113.448	134.978	138.6	153.801
ABD05_RS15250	803.589	779.13	846.791	653.325	652.322	666.903
ABD05_RS21230	7.19027	9.5621	7.1806	7.50523	4.93202	7.5814
ABD05_RS26085	11.5587	11.7923	17.4708	13.94	14.6569	13.1757
ABD05_RS04180	16.52	18.6318	19.7974	15.5193	18.8671	15.2413
ABD05_RS00240	17.9252	16.2454	25.1734	22.3647	16.5988	20.3768
ABD05_RS17585	43.0414	47.0414	51.8576	64.5642	47.3137	52.7026
ABD05_RS23180	20.1224	33.5789	29.5151	23.6294	28.7266	30.4995
ABD05_RS07265	277.769	194.834	580.222	191.445	320.549	432.684
ABD05_RS02355	19.8132	14.4167	24.8928	10.8826	18.9389	16.1737
ABD05_RS35360	0	0	0	0	0	0
ABD05_RS23780	11.2906	12.9407	17.4885	18.1288	18.2077	13.6055
ABD05_RS06335	164.344	196.504	233.041	234.757	219.601	204.04
ABD05_RS24485	4.58673	4.75077	12.5966	13.9141	9.67449	9.06795
ABD05_RS20540	0.411258	0	2.87493	0.965863	1.01554	0
ABD05_RS11380	39.8193	32.2833	46.888	51.6442	38.157	30.7057
ABD05_RS21075	0	0	0	0	0	0
ABD05_RS18200	1.70997	4.19821	0.569223	3.34663	0	1.80299
ABD05_RS33030	0	0	0	0	0	0
ABD05_RS09690	49.0977	46.2077	57.3853	46.9777	46.2506	61.3553
ABD05_RS12600	44.6117	44.5044	32.9344	55.3043	45.0408	21.6734
ABD05_RS28875	4.74564	4.03311	3.64558	2.14335	1.80287	0.384907
ABD05_RS28750	5.86274	4.72298	8.78229	6.02393	3.61929	1.54542
ABD05_RS14440	30.2287	24.352	36.574	28.6706	27.9919	26.0501
ABD05_RS10600	35.7728	26.4914	30.0295	33.1797	25.2845	31.4324
ABD05_RS02930	6.14663	9.29704	9.20756	8.76455	7.04701	5.55514
ABD05_RS00825	3.65505	0.560854	6.08357	3.57671	2.2564	1.92694
ABD05_RS37560	0	0	0	0	0	0
ABD05_RS17265	359.76	328.305	427.07	350.498	464.406	355.379
ABD05_RS11385	33.6097	37.1324	44.3051	29.995	24.0682	36.5011
ABD05_RS17250	771.456	885.496	827.902	939.069	791.599	922.018
ABD05_RS11650	0	0	0	0	0	0
ABD05_RS28540	0	0	0	0	0	0
ABD05_RS19575	3.1329	0	5.56212	0	3.00853	0
ABD05_RS18225	23.7841	12.0221	27.9437	21.9052	26.4866	25.0779
ABD05_RS00110	4.84313	9.19662	6.04578	11.0189	2.98984	3.82994
ABD05_RS08145	290.111	209.034	312.624	212.751	235.019	311.938
ABD05_RS27890	3.79746	4.07894	5.68853	3.71606	5.47006	4.67137
ABD05_RS00080	144.235	151.326	159.609	170.971	141.457	166.922
ABD05_RS23575	4.2609	1.22591	6.91466	0.625436	1.3152	0.561586
ABD05_RS06535	93.1223	130.89	91.7572	142.157	110.377	114.553
ABD05_RS36435	0	1.97223	7.48747	1.25774	7.93459	0
ABD05_RS20375	0.354429	0.978946	1.06186	0.832398	3.50084	1.12113
ABD05_RS09230	14.7751	15.7972	19.515	20.4283	12.3578	12.5636
ABD05_RS32380	5.09833	1.65668	8.08646	2.46518	0.370281	2.52973
ABD05_RS31835	3.76948	2.47891	6.45329	0.94852	3.32434	1.70337
ABD05_RS30295	0	0	0	0	0	0
ABD05_RS32865	0.547573	0.504139	2.18735	0.643004	0	0.57736
ABD05_RS04165	21.0849	16.8485	25.0295	25.2268	50.1013	18.8761
ABD05_RS21380	203.461	206.421	187.58	474.17	352.253	272.056
ABD05_RS09355	367.877	464.169	390.64	569.235	512.781	526.129
ABD05_RS01820	74.5344	61.584	57.8933	71.8147	75.5082	53.0643
ABD05_RS08840	239.962	239.46	223.769	262.499	246.569	265.862
ABD05_RS01660	60.8776	44.1328	66.8594	59.1037	60.1706	63.1784
ABD05_RS30405	26.9912	15.8765	18.7187	20.2497	19.4397	16.6013
ABD05_RS31470	0	0	0	0	0	0
ABD05_RS09345	251.478	292.016	305.456	395.217	289.883	383.259
ABD05_RS21440	126.972	114.475	129.958	134.871	126.196	142.767
ABD05_RS33590	0	0	0	0	0	0
ABD05_RS04315	252.073	272.304	283.061	273.639	265.581	225.622
ABD05_RS29345	3.72015	4.79509	4.45819	10.4844	6.43045	10.9831
ABD05_RS17050	5.93284	5.20213	3.94991	5.6398	4.18578	5.06404
ABD05_RS35955	0	0	0	0	0	0
ABD05_RS20365	64.9787	99.2542	73.7402	90.1764	56.5239	57.6136
ABD05_RS25170	0	0	0	0	0	0
ABD05_RS20085	9.78759	5.63201	9.36717	7.66224	12.588	9.46001
ABD05_RS36900	13.924	9.97074	10.8152	9.08371	13.3712	8.15636
ABD05_RS30040	3.73978	3.01274	6.06898	5.76391	5.19459	4.92902
ABD05_RS05680	810.075	756.486	905.643	665.518	739.72	644.29
ABD05_RS09780	16.0022	28.1264	33.4142	31.6032	21.5537	14.5719
ABD05_RS03210	379.376	345.141	347.418	331.038	286.968	322.54
ABD05_RS33655	0	0	0	0	0	0
ABD05_RS22510	6.64555	6.5263	8.40638	5.72274	9.2991	3.26996
ABD05_RS35015	0	0	0	0	0	0
ABD05_RS12445	0	0	0	0	0	0
ABD05_RS30175	0	0	0	0	0	0
ABD05_RS26115	118.354	92.6502	180.137	92.1583	114.871	102.103
ABD05_RS29605	41.3501	25.3801	19.6641	20.8099	30.3892	43.5995
ABD05_RS16230	577.026	659.547	589.204	741.997	600.334	677.189
ABD05_RS16510	0.597964	0	2.68722	0.351088	0	0
ABD05_RS07040	120.949	113.395	127.866	118.096	113.777	117.251
ABD05_RS10130	6.67589	6.14635	8.33365	9.01527	5.35766	12.6703
ABD05_RS04740	40.045	39.6511	50.5549	41.7006	37.3151	52.5801
ABD05_RS16240	459.183	472.862	435.583	582.765	453.62	531.55
ABD05_RS20180	1.85966	1.00715	3.49583	0.770739	0.810379	1.49945
ABD05_RS08110	46.1496	45.5482	61.9418	43.7876	52.4214	38.5388
ABD05_RS15445	131.988	151.197	136.373	169.298	161.395	164.593
ABD05_RS11010	110.308	128.963	114.823	158.318	163.578	147.078
ABD05_RS24940	0	0	0	0	0	0
ABD05_RS03865	13.2692	19.1024	20.2384	21.8144	16.0852	25.9469
ABD05_RS05190	25.3785	30.8152	39.6694	36.7119	34.0588	37.6178
ABD05_RS26320	2.89988	1.48325	4.66574	0.945907	1.59129	0.339736
ABD05_RS12695	11.4332	12.1052	14.2723	14.4327	14.8221	9.64412
ABD05_RS27410	8.2157	9.62692	10.4423	10.9631	8.2994	8.26886
ABD05_RS38040	0	0	0	0	0	0
ABD05_RS07355	7252.4	6211.21	7280.03	3539.86	6056.53	3897.87
ABD05_RS05900	851.794	1029.55	894.416	1166.99	1056.45	969.293
ABD05_RS17560	10.3689	12.7286	11.7357	20.2934	7.68136	8.7464
ABD05_RS11785	23.0913	23.2564	26.5001	20.2243	21.5795	24.4819
ABD05_RS27025	12.0166	5.2244	12.6672	3.91968	4.94553	7.74296
ABD05_RS21250	0	0	0	0	0	0
ABD05_RS27375	16.0421	18.3501	17.2342	15.4129	13.8047	17.4274
ABD05_RS20325	0	0	2.21221	0	0	0
ABD05_RS11080	13.6455	12.5631	19.143	21.3649	19.2546	9.59188
ABD05_RS05555	52.8152	40.6688	42.6749	34.3928	37.3473	43.0318
ABD05_RS22185	31.1131	33.9397	46.9751	32.8992	35.1375	39.6466
ABD05_RS13315	705.003	891.62	722.756	1059.6	967.275	981.801
ABD05_RS35740	24.9918	19.1745	24.9582	19.5649	21.5997	14.054
ABD05_RS11045	117.171	101.316	122.247	122.085	108.437	122.44
ABD05_RS24570	6.43657	2.963	12.3967	8.09821	7.37942	9.6953
ABD05_RS27810	1.94936	1.19649	2.92011	0.381516	1.60455	2.39797
ABD05_RS17775	3.11898	4.78596	8.56566	6.40946	7.06002	3.28864
ABD05_RS27795	3.22742	1.18857	1.93385	1.2633	0.531308	1.36119
ABD05_RS37065	91.1507	93.0603	67.5952	154.726	96.9416	107.528
ABD05_RS13840	63.4075	38.0786	60.1334	49.8173	57.6361	119.765
ABD05_RS20010	0	0	0	0	0	0
ABD05_RS36730	0	1.13591	3.69634	0	1.52331	3.90266
ABD05_RS27495	16.1087	8.82348	22.6034	11.9723	14.3503	16.555
ABD05_RS17600	43.7309	40.2621	55.1453	48.7412	55.8237	36.3408
ABD05_RS24065	1.51348	1.9508	7.25494	1.77725	2.98984	3.82994
ABD05_RS09570	1.00612	0.347368	0.376789	0.295367	0.310558	0.530427
ABD05_RS05795	25.488	21.728	34.174	28.2673	28.5555	26.128
ABD05_RS02360	49.9567	42.9385	46.7497	50.0483	39.4668	49.175
ABD05_RS25280	4.70024	4.78292	4.94097	2.90494	3.05435	3.39089
ABD05_RS21270	0	0	0	0	0	0
ABD05_RS27930	0	0.271108	2.35256	0	0	0
ABD05_RS22445	3.03009	2.32478	3.02602	4.74424	3.11765	1.59746
ABD05_RS27400	26.354	31.196	33.0027	29.4733	33.5716	30.8752
ABD05_RS24505	16.3495	22.5789	19.4674	13.2915	15.5279	20.554
ABD05_RS27360	28.9289	28.2732	33.3346	30.8348	30.2227	30.9718
ABD05_RS21790	14.6032	14.3829	17.9751	17.1483	19.2881	17.5461
ABD05_RS03300	5.26854	5.1971	7.51638	2.20955	1.85855	2.18238
ABD05_RS17120	76.4318	83.9264	77.3795	82.3415	106.922	91.6798
ABD05_RS10180	41.3779	52.4875	57.8513	59.3869	45.4118	47.507
ABD05_RS34965	0	0	0	0	0	0
ABD05_RS35160	0	0	0	0	0	0
ABD05_RS28310	0	0	0	0	0	0
ABD05_RS29895	117.323	124.967	131.585	131.411	113.21	146.543
ABD05_RS03460	7.11013	6.8189	16.2722	6.60985	6.9498	3.74846
ABD05_RS22880	0	0	0	0	0	0
ABD05_RS24120	3.93505	2.22948	8.76638	2.8436	2.61611	2.5533
ABD05_RS20475	57.7238	61.8573	74.6566	71.1175	88.7955	65.8527
ABD05_RS06350	101.012	90.669	97.4635	115.198	116.747	127.996
ABD05_RS21020	0	0	0	0	0	0
ABD05_RS31385	0	0	0	0	0	0
ABD05_RS10900	214.43	260.067	221.12	243.594	257.485	213.297
ABD05_RS02115	18.6814	20.1908	30.8234	21.2218	13.2877	25.0502
ABD05_RS03900	53.2557	39.3176	30.606	29.4986	33.497	23.8384
ABD05_RS09615	188.282	173.707	195.065	210.983	166.738	236.495
ABD05_RS37420	91.1798	125.921	139.726	129.223	98.9904	135.922
ABD05_RS21640	1.88648	3.76315	5.33784	2.21525	1.55279	1.65758
ABD05_RS26240	0	0	0	0	0	0
ABD05_RS01265	781.199	849.15	753.031	1038.63	952.552	1068.09
ABD05_RS05780	8.96258	8.25165	20.5116	8.33195	7.37724	5.51258
ABD05_RS34165	0	0	0	0	0	0
ABD05_RS26280	0.587157	0.270291	1.7591	0	0	0
ABD05_RS20635	0	0	0	0	0	0
ABD05_RS04115	831.602	619.528	846.708	677.924	695.434	751.342
ABD05_RS29140	0	0	0	0	0	0
ABD05_RS02055	65.9343	80.6876	73.2073	119.264	80.396	93.7022
ABD05_RS02550	300.74	285.74	361.812	295.926	323.021	321.833
ABD05_RS03380	561.592	681.041	482.888	670.982	537.211	627.383
ABD05_RS07445	10282.3	10022.9	8967.85	9075.88	10644.2	9658.14
ABD05_RS00405	115.109	118.16	125.966	136.206	128.509	138.577
ABD05_RS29600	5.27474	5.48977	6.87085	4.84749	4.24734	6.28711
ABD05_RS02300	10.9134	9.00831	9.39547	7.95438	3.25247	3.57116
ABD05_RS26470	1.23377	1.13591	0.616057	1.44879	1.52331	1.30089
ABD05_RS23570	9.31553	9.13249	13.1793	7.49526	9.5847	7.18482
ABD05_RS29800	0	1.15047	0	0	0	0
ABD05_RS06320	0.826	2.28144	4.94934	3.87982	0	5.2256
ABD05_RS04600	97.1149	84.2094	96.9844	110.308	87.2038	110.962
ABD05_RS20250	0	0	0	0	0	0
ABD05_RS07920	0	0	2.1511	0	0	0
ABD05_RS21285	15.3897	12.0698	12.5229	20.7491	20.4087	20.4338
ABD05_RS25495	0	0	0	0	0	0
ABD05_RS21300	0	0	0	0	0	0
ABD05_RS13880	0	0	0	0	0	0
ABD05_RS25710	0.350605	0.322794	1.40053	0.823415	0.865764	0
ABD05_RS19720	15.5063	12.0329	20.1311	10.405	14.4956	14.2477
ABD05_RS36765	6.00243	0	1.71268	4.02773	7.41104	4.52068
ABD05_RS33680	4.81985	4.43753	10.6964	3.14436	2.64486	6.77605
ABD05_RS30460	0	0	0	0	0	0
ABD05_RS05760	0	0	0	0	0	0
ABD05_RS06175	43.4264	8.88482	44.3317	15.865	47.6599	7.12268
ABD05_RS18280	0	0	0	0	0	0
ABD05_RS17505	2.46131	2.71929	9.34043	2.89027	1.21557	1.81664
ABD05_RS29595	9.93766	8.78583	14.525	11.8242	9.91332	10.4089
ABD05_RS16125	0	0	0	0	0	0
ABD05_RS09685	0	0	0	0	0	0
ABD05_RS15980	8.3544	14.1015	18.0769	6.54027	10.315	7.34072
ABD05_RS14425	0	0	0	0	0	0
ABD05_RS03675	2054.48	1747.52	1997.67	1518.19	1559.19	1824.17
ABD05_RS31565	0	0	0	0	0	0
ABD05_RS14990	14.7899	10.7148	16.7071	9.96496	8.98069	14.0606
ABD05_RS37585	0	0	0	0	0	0
ABD05_RS34490	0	3.79169	0	6.44815	3.38989	2.89493
ABD05_RS06800	0.899705	0.414169	0.748747	0.528253	0.925702	0.79054
ABD05_RS11455	31.388	27.8843	27.4963	33.3018	35.3545	28.4505
ABD05_RS06155	24.2013	20.145	29.7971	26.8618	22.1035	19.2257
ABD05_RS36275	0	0	0	0	0	0
ABD05_RS23880	0	0	0.26026	0	0.321768	0
ABD05_RS02660	1521.8	609.013	1914.3	416.615	888.921	907.118
ABD05_RS06940	4.43037	4.72298	7.45164	4.92867	3.45477	4.67137
ABD05_RS27445	2.54264	0	5.07846	0.995258	1.04645	2.68096
ABD05_RS18040	11.422	6.30961	12.9276	9.83595	11.282	6.82458
ABD05_RS20110	0	0	0	0	0	0
ABD05_RS01170	32.0674	30.3007	28.6533	41.6199	35.4251	34.7016
ABD05_RS05610	102.759	105.889	109.574	169.72	129.281	150.925
ABD05_RS28840	2.30239	4.47506	5.36504	3.30447	1.89514	2.96712
ABD05_RS18120	24.9381	26.8158	23.7639	38.8967	39.487	30.3092
ABD05_RS15945	0	0	2.071	0	0	0.54665
ABD05_RS03745	92.4439	75.3973	89.3093	69.6168	71.3363	77.3425
ABD05_RS34735	0	0	0	0	0	0
ABD05_RS14090	0	0	0	0	0	0
ABD05_RS05530	331.066	369.416	384.481	453.622	401.137	452.874
ABD05_RS23290	15.5153	15.7497	30.9889	18.6865	13.7533	18.0372
ABD05_RS15870	147.197	152.919	148.985	164.675	147.357	128.987
ABD05_RS16340	0	0	0	0	0	0
ABD05_RS32290	1.42195	1.6662	6.19652	2.73234	1.59604	2.0445
ABD05_RS20685	0	0	0	0	0	0
ABD05_RS06705	0.538498	0.495783	3.76442	1.89704	0	0
ABD05_RS35960	283.1	315.71	311.921	407.355	385.639	358.761
ABD05_RS35805	0	0	0	0	0	0
ABD05_RS25435	1.43335	1.05573	6.58457	0.841579	2.30064	2.26699
ABD05_RS04465	10.9256	15.6179	20.0991	11.4792	13.4896	13.3389
ABD05_RS18555	0.609175	0	2.02786	0.238447	0.250711	0
ABD05_RS18820	0.958702	1.17687	1.91483	0	0	0.673903
ABD05_RS26485	1.34439	1.85662	0	0	0	1.41752
ABD05_RS09040	47.5034	50.3069	55.3052	57.2274	46.7994	62.804
ABD05_RS32595	0	0	0	0	0	0
ABD05_RS21685	9.18392	7.09165	17.4556	9.74083	7.31558	4.68557
ABD05_RS01440	156.678	161.861	130.086	148.684	190.072	125.821
ABD05_RS35710	23.581	17.3684	31.3991	35.0748	17.4689	34.8092
ABD05_RS12915	4.78371	3.16556	8.06166	3.33534	3.13773	2.67959
ABD05_RS09485	49.0593	50.5584	44.9424	48.9365	43.0431	50.1141
ABD05_RS21970	0	0	0	0	0	0
ABD05_RS22710	0	0	0	0	0	0
ABD05_RS22110	0	0	0	0	0	0
ABD05_RS26850	0	0	0	0	0	0
ABD05_RS28150	0	1.9195	2.6026	3.06029	1.28707	2.19829
ABD05_RS18800	37.1506	47.6546	44.3957	49.3846	39.4266	49.8446
ABD05_RS11135	49.7935	37.0651	34.9144	48.5188	49.7062	31.2779
ABD05_RS10205	9.32303	5.46223	2.53923	3.98103	9.41801	10.7238
ABD05_RS18415	7.35608	7.61915	18.3655	9.71785	7.37942	9.6953
ABD05_RS37190	0	0	0	0	0	0
ABD05_RS31255	13.2243	10.3716	23.7229	31.3456	19.6537	30.7278
ABD05_RS21295	16.4055	18.6581	14.456	26.9139	18.7661	21.3681
ABD05_RS16445	0.565579	1.38858	5.64819	0.664147	1.62938	0
ABD05_RS28865	4.47826	2.42532	6.31376	0.618674	3.57771	1.11103
ABD05_RS18670	7.86033	6.51315	10.2047	7.38418	5.33772	3.72956
ABD05_RS13890	0	0	0	0	0	0
ABD05_RS21900	0	0	0	0	0	0
ABD05_RS02440	17.2002	22.1702	34.3543	8.07916	33.9787	29.0175
ABD05_RS22650	4.74402	4.76478	4.30695	3.03862	7.98725	4.09262
ABD05_RS06740	87.4384	95.656	102.987	111.435	80.6509	89.2121
ABD05_RS35215	0	0	0	0	0	0
ABD05_RS23380	4.78371	3.67021	8.9574	2.57465	1.47658	2.3118
ABD05_RS10795	814.554	858.908	792.826	957.042	808.56	923.747
ABD05_RS24715	82.9986	90.1067	118.009	108.555	92.0548	117.391
ABD05_RS04585	44.5758	34.6083	36.5429	32.0317	36.9649	34.3736
ABD05_RS11495	19.6574	18.4752	13.4963	18.2743	17.1916	11.6588
ABD05_RS23145	55.696	91.0186	79.2602	129.17	187.389	140.942
ABD05_RS26780	0	0	0	0	0	0
ABD05_RS13230	13.8657	12.7659	16.698	18.6767	24.6725	15.48
ABD05_RS15485	172.377	213.291	171.279	261.853	247.11	221.703
ABD05_RS25715	0.721986	3.32358	3.96558	2.96734	1.33712	1.14189
ABD05_RS19820	2.56495	0.472298	3.0738	0.602393	1.90012	1.08179
ABD05_RS30320	0	0	0	0	0	0
ABD05_RS31555	0	0	0	0	0	0
ABD05_RS15710	9.18329	11.3372	16.0492	8.33289	7.98839	11.0032
ABD05_RS20875	0	0	0	0	0	0
ABD05_RS12330	39.4361	48.4106	50.5897	43.297	43.5445	61.8649
ABD05_RS31890	0.767465	2.11976	4.5986	0.901218	0	1.61843
ABD05_RS24615	20.7827	12.3524	21.937	12.9746	14.1291	18.7233
ABD05_RS25310	15.1075	9.87103	16.5473	9.72865	12.6358	12.3324
ABD05_RS00425	10.9055	8.47164	8.50849	10.0048	10.0986	10.4207
ABD05_RS04875	94.7531	72.9892	112.792	207.23	196.77	148.859
ABD05_RS00620	129.117	165.162	156.495	176.122	137.459	161.686
ABD05_RS28975	0	0	0	0	0	0
ABD05_RS31340	76.6091	71.5798	71.9613	67.6931	63.6825	105.969
ABD05_RS28730	8.62217	6.90282	5.6156	7.92379	8.33132	5.53378
ABD05_RS12520	9.25947	9.42235	6.8136	1.71682	4.81365	8.22161
ABD05_RS32210	2.30239	2.11976	4.08765	2.40325	0.315856	2.42764
ABD05_RS33615	0.413	0	1.23734	0	0.509921	0
ABD05_RS14675	0	0	0	0	0	0
ABD05_RS24215	0	0.212143	0.230111	0	0	0
ABD05_RS00190	0	0	0	0	0	0
ABD05_RS14055	28.7974	29.5723	19.9099	50.7242	25.9828	51.3851
ABD05_RS16295	345.797	382.041	410.104	528.091	449.51	485.891
ABD05_RS28110	1.09515	1.00828	2.18735	3.00069	0.450716	1.92453
ABD05_RS15570	561.933	433.575	578.56	424.534	502.24	471.904
ABD05_RS02200	332.033	373.824	323.133	468.662	378.125	412.162
ABD05_RS26800	0	0	0	0	0	0
ABD05_RS06380	205.417	232.543	225.027	289.829	240.035	199.186
ABD05_RS02195	52.4287	55.397	46.0331	65.2846	48.2234	51.1996
ABD05_RS35600	33075	29957.3	30862.5	22414.3	34407.7	24681.7
ABD05_RS09000	14.5941	19.9148	15.8758	20.5039	16.7319	16.762
ABD05_RS31440	0	0	0	0	0	0
ABD05_RS21815	7.57702	10.464	14.4458	8.89754	6.80375	6.89976
ABD05_RS01290	470.709	523.108	456.171	679.916	633.224	576.655
ABD05_RS35810	12.2859	2.26227	0	2.88541	6.06763	2.59084
ABD05_RS17115	5.27171	4.52998	5.84958	3.71428	5.20707	6.17609
ABD05_RS11345	5.29718	11.2171	13.2251	11.8187	13.0806	13.4048
ABD05_RS09650	12.554	18.7821	17.761	20.8844	11.6251	18.2008
ABD05_RS24775	4.75454	3.16145	13.4531	3.10175	3.58741	3.62063
ABD05_RS31115	0	0	0	0	0	0
ABD05_RS37000	0	0	0	0	0	0
ABD05_RS27860	0	0	0	0	0	0
ABD05_RS06055	0	0	0	0	0	0
ABD05_RS37270	0	0	0	0	0	0
ABD05_RS11160	161.477	155.901	179.565	173.903	167.041	214.437
ABD05_RS08555	12.3018	13.0684	26.4606	7.77848	16.3571	8.97992
ABD05_RS31695	3.22629	2.65771	7.2918	4.18737	2.09654	1.96946
ABD05_RS22910	12.2103	7.69171	18.1838	12.0743	11.9019	7.9054
ABD05_RS24750	7.46167	6.65511	10.4789	11.774	7.77324	9.34274
ABD05_RS08440	206.001	231.928	218.421	265.955	221.498	239.549
ABD05_RS25360	3.3091	1.93876	4.80677	1.76628	1.48569	3.48911
ABD05_RS10830	5854.23	5972.75	5425.65	6936.04	5974.91	7156.65
ABD05_RS29625	0.518447	0.954645	1.0355	1.2176	0.640113	0.54665
ABD05_RS05735	0	0	0	0	0	0
ABD05_RS26835	0	0	0	0	0	0
ABD05_RS11365	69.0399	77.4513	73.0028	75.6219	81.6601	85.0301
ABD05_RS35235	0	0	0	0	0	0
ABD05_RS33690	0.854983	0.393582	1.70767	0	0	0.450746
ABD05_RS06100	0	0	0	0	0	0
ABD05_RS35705	92.2698	80.1648	110.315	82.4074	102.691	104.14
ABD05_RS04825	11.2463	11.2171	17.3148	8.80421	11.5713	8.39948
ABD05_RS15050	10.3506	12.4414	14.9308	10.1287	3.90488	13.0357
ABD05_RS33645	0	0	0	0	0	0
ABD05_RS13220	802.411	976.669	762.851	1038.08	1200.61	917.761
ABD05_RS24420	94.5485	124.887	99.8041	154.277	148.07	140.421
ABD05_RS14290	0	0	0	0	0	0
ABD05_RS15910	4944.77	4753.59	5297.69	5091.67	4855.74	4821.21
ABD05_RS03140	116.873	97.4516	129.93	127.402	117.619	116.256
ABD05_RS09645	0	0	0	0	0	0
ABD05_RS21275	1.13998	2.0991	1.99228	2.00798	2.11125	2.70448
ABD05_RS05420	6.962	6.40976	11.9188	7.00743	5.73054	5.24337
ABD05_RS03205	570.251	518.899	617.522	592.712	569.667	645.65
ABD05_RS08965	26850.1	28414.5	26982.1	29575.7	31739	29493.6
ABD05_RS08865	105.813	99.1597	139.794	154.763	109.26	80.8547
ABD05_RS13810	78.0974	68.5056	88.1254	75.8217	72.5084	89.1539
ABD05_RS31175	0	0	0	0	0	0
ABD05_RS25270	2.63427	3.33481	7.23451	0.773343	1.21967	0.694393
ABD05_RS19350	0.273787	1.26035	4.64812	1.28601	1.01411	0.866041
ABD05_RS05180	6.52688	11.4174	17.5989	17.8835	13.1623	13.3051
ABD05_RS03990	336.391	296.684	372.9	334.262	357.674	397.596
ABD05_RS02970	3.42346	2.03947	4.62552	1.18238	0.497278	2.12335
ABD05_RS24960	0	0	0	0	0	0
ABD05_RS13475	7.93934	8.8648	11.9774	7.73611	5.21409	8.54934
ABD05_RS11070	6.03784	3.17652	13.7822	3.03862	1.06497	2.72841
ABD05_RS33575	16.8197	16.6767	24.9803	18.2317	27.1567	27.7388
ABD05_RS12320	42.0557	45.2007	53.7156	57.6513	47.2451	54.2398
ABD05_RS33000	0	0	0	0	0	0
ABD05_RS11020	2.50991	1.73311	5.22195	2.45611	2.32419	2.20537
ABD05_RS01180	10.1266	8.15788	7.58471	21.5532	16.4102	15.3488
ABD05_RS16355	0	0	0	0	0	0
ABD05_RS23650	3.22208	7.16905	4.29034	5.04484	3.31519	1.41557
ABD05_RS12625	21.1887	13.2054	19.8581	10.3354	16.5016	16.4982
ABD05_RS06275	21.7011	20.6687	25.5954	22.4076	27.4868	19.1338
ABD05_RS22625	3.08443	1.98784	4.92846	5.07078	6.09323	2.927
ABD05_RS30235	0	0	0	0	0	0
ABD05_RS26880	0.385249	0	1.15419	1.80956	0	0
ABD05_RS04200	33.1202	10.4548	20.7904	13.3345	15.1887	12.971
ABD05_RS08075	56.6437	46.0429	55.5484	94.6798	69.3065	68.8721
ABD05_RS09525	5.55198	6.24749	9.54889	5.43298	4.95075	3.90266
ABD05_RS08230	120.161	140.77	124.086	163.819	130.446	156.509
ABD05_RS03245	24.0691	28.7421	22.3709	29.3832	23.5386	28.645
ABD05_RS07695	12.5018	15.3469	20.346	14.1369	18.58	11.7173
ABD05_RS18790	13.2665	18.1966	15.9525	14.6248	13.3712	19.9831
ABD05_RS32505	1.43335	1.58359	5.15314	2.69305	3.1855	2.41812
ABD05_RS17475	4.25953	3.92165	10.7596	2.94228	4.33105	5.548
ABD05_RS24990	0	0	0	0	0	0
ABD05_RS20805	2392.27	2177.43	2275.97	1908.7	2300.64	1570.27
ABD05_RS08755	35.0605	32.2794	34.3131	32.9366	36.3621	31.7922
ABD05_RS13460	3.59219	2.6458	6.93557	1.68729	1.47839	2.02005
ABD05_RS10435	17.5223	22.1821	22.9672	21.8621	31.0994	19.6303
ABD05_RS19530	262.937	242.08	415.758	263.512	410.466	267.68
ABD05_RS07105	0	0.367773	0	0	0.986404	0.421189
ABD05_RS04490	546.957	507.927	617.098	601.165	514.079	638.572
ABD05_RS01220	352.33	412.945	341.246	377.967	344.407	415.711
ABD05_RS23300	1.3858	0.850585	5.53576	3.79708	0	1.94825
ABD05_RS07605	0	0	0	0	0	0
ABD05_RS09950	37.9672	31.3035	37.3503	30.61	18.8908	32.265
ABD05_RS17030	21.3283	18.3696	21.7577	24.2375	20.1041	21.7631
ABD05_RS06780	46.3054	42.3342	56.5913	50.9533	65.1682	36.8743
ABD05_RS05375	3.84742	10.6267	10.246	6.52593	3.16687	5.8597
ABD05_RS07520	11732.5	13086.8	10659.1	14950.9	13144.1	15716.2
ABD05_RS04665	17.2211	16.8358	22.6943	31.8972	37.7025	23.5866
ABD05_RS33865	0	0	1.15877	0	2.86527	0
ABD05_RS01945	29.9311	19.0779	42.1539	24.3329	30.3222	24.2764
ABD05_RS32345	0	0.723683	0.784976	0	0	2.48637
ABD05_RS05845	28.3836	28.1043	30.7521	30.8147	24.465	24.2809
ABD05_RS02910	16.2072	16.994	20.2317	26.9616	22.2339	15.9021
ABD05_RS26360	0	0	0	0	0	0
ABD05_RS03290	1548.57	1455.64	1407.98	1501.06	1598.82	1665.91
ABD05_RS26525	6.18845	7.12196	9.2702	9.08371	9.55089	4.89382
ABD05_RS21480	37.5415	37.9985	36.5596	63.2513	44.3362	44.2551
ABD05_RS37550	33.5546	42.6617	22.3397	20.6394	57.2114	47.1732
ABD05_RS06165	16.0058	14.5162	27.6743	13.1847	25.661	11.8387
ABD05_RS23975	4.12806	3.58947	8.93211	1.34653	4.24734	2.90175
ABD05_RS27845	0	0	0.389348	0	0	0
ABD05_RS38165	0.58598	0.239777	1.95064	0.305824	0.562718	0.137301
ABD05_RS33325	0.894202	1.92097	7.14401	3.50014	0.736032	2.19997
ABD05_RS30960	3.6817	2.14084	4.4508	0.910177	0.717741	1.63452
ABD05_RS12165	338.842	458.55	347.814	565.083	439.151	493.673
ABD05_RS09085	11.112	8.18445	11.0971	8.20197	8.6238	9.70793
ABD05_RS20135	20.787	22.1152	13.8394	17.3581	13.6881	14.6119
ABD05_RS27615	27.9984	40.5075	35.7393	73.1719	47.5647	47.7226
ABD05_RS01025	26.1255	15.727	27.0938	21.6323	19.8501	28.6061
ABD05_RS08510	531.739	611.467	531.025	815.991	639.982	695.845
ABD05_RS26825	0	0	0	0	0	0
ABD05_RS09280	30.8892	24.5959	35.5374	27.9397	29.7632	33.7799
ABD05_RS23675	15.4495	26.7746	24.2775	47.2226	18.7946	20.6019
ABD05_RS29075	6.41863	5.03401	8.78408	5.58316	4.40273	7.01845
ABD05_RS11410	126.501	124.104	130.632	156.228	149.097	129.346
ABD05_RS29150	5.09637	3.51909	6.3619	1.12211	0.393272	3.69435
ABD05_RS05570	12.0703	15.2802	25.9164	15.9457	21.9818	20.3631
ABD05_RS14825	16.7656	9.94167	16.7431	5.339	8.42038	9.58789
ABD05_RS30675	0	0	0	0	0	0
ABD05_RS12970	289.839	256.222	292.011	239.451	310.354	282.618
ABD05_RS03270	4038.63	4206.64	4268.93	3752.09	3406.8	4137.37
ABD05_RS24025	282.693	280.265	367.306	295.26	342.711	233.839
ABD05_RS35365	0	0	0	0	0	0
ABD05_RS29045	38.9872	31.9064	47.1544	87.4943	101.621	102.77
ABD05_RS24515	7.66124	7.83726	9.13863	10.7457	4.72957	3.81461
ABD05_RS37185	0	0	0	0	0	0
ABD05_RS15070	56.5422	66.4349	66.684	83.4697	60.5031	68.7027
ABD05_RS04170	3.4518	3.09437	4.8986	3.52004	3.92539	3.25646
ABD05_RS15100	67.2994	55.5513	48.6685	73.578	81.6601	68.5134
ABD05_RS23750	5.26854	2.77179	7.51638	3.97719	1.39391	3.96796
ABD05_RS30750	0	0	0	0	0	0
ABD05_RS37355	0	0	0	0	0	0
ABD05_RS13090	52.1341	44.1031	48.4422	48.0887	49.256	53.8547
ABD05_RS22160	59.05	55.676	65.0098	66.8349	64.1234	58.1364
ABD05_RS35200	0	0	0	0	0	0
ABD05_RS30165	0.802206	1.47715	4.00564	2.82604	0.495231	2.11461
ABD05_RS37525	0	0	0	0	0	0
ABD05_RS37565	0	0	0	0	0	0
ABD05_RS10250	18.9521	23.1464	24.7205	16.8049	13.8488	17.944
ABD05_RS04815	8.57211	9.06136	21.56	8.20197	7.44783	8.03415
ABD05_RS26760	0	0	0	0	0	0
ABD05_RS10590	94.1826	66.5463	92.9624	81.0185	90.594	84.2946
ABD05_RS11625	0	0	0	0	0	0
ABD05_RS19605	10.454	4.81238	9.51877	5.77689	6.45363	6.80812
ABD05_RS04885	34.7495	26.5308	31.3171	28.199	26.8588	28.0011
ABD05_RS22270	34.272	38.835	35.5799	44.3136	41.9427	47.2552
ABD05_RS12640	3.74877	0	2.8078	3.30158	0	1.97635
ABD05_RS07615	3.93449	2.46982	5.0008	2.3101	2.42891	0.942845
ABD05_RS30265	0	0	0	0	0	0
ABD05_RS00065	119.664	141.861	127.855	208.889	133.845	157.717
ABD05_RS19310	12.1389	13.1482	18.5404	10.9004	17.1916	16.1872
ABD05_RS15955	402.753	400.455	388.062	428.575	414.037	386.633
ABD05_RS06910	12.9565	22.5019	21.7612	40.4568	25.8134	35.0847
ABD05_RS37800	0	0	0	0	0	0
ABD05_RS13005	435.955	461.919	423.864	495.891	416.285	511.163
ABD05_RS13295	45.1727	46.7666	37.9989	53.0454	41.888	48.2229
ABD05_RS13650	274.888	283.776	298.5	330.758	363.814	296.395
ABD05_RS36785	6.61548	3.65443	6.60659	12.4295	8.16796	4.18521
ABD05_RS06295	61.1492	61.4167	56.9959	54.3986	40.7238	56.2696
ABD05_RS19225	5.08127	2.12646	3.69051	4.88195	5.70338	5.84475
ABD05_RS30905	26.8613	29.4412	27.8471	22.5305	25.5844	22.3882
ABD05_RS30900	15.3002	13.0431	15.2797	9.98152	12.5939	14.9375
ABD05_RS08345	413.046	372.125	462.181	501.04	511.661	490.853
ABD05_RS32815	2.96481	2.38843	11.8433	2.61113	2.74543	0.781522
ABD05_RS06925	90.8225	102.653	84.8012	133.531	131.281	105.106
ABD05_RS22605	10.87	5.67109	8.68435	5.53127	6.71048	6.11272
ABD05_RS07410	3213.66	3328.8	2141.42	2608.48	2716.27	2863.86
ABD05_RS38210	0	0	0	0	0	0
ABD05_RS35760	0	0	0	0	0	0
ABD05_RS11170	12.3653	8.03612	13.8015	19.6452	12.573	8.43636
ABD05_RS24245	0	0	0	0	0	0
ABD05_RS01035	86.7703	89.7367	112.769	75.3726	79.2491	51.3851
ABD05_RS06625	13.6708	9.09021	16.9392	11.8914	13.7533	7.20726
ABD05_RS21895	0	0	0	0	0	0
ABD05_RS09630	0	0	0	0	0	0
ABD05_RS11075	6.47249	7.71175	12.9276	12.9656	9.40166	8.83181
ABD05_RS21095	9.82236	9.73886	10.5637	21.2939	9.32878	22.3067
ABD05_RS31415	0	0	0	0	0	0
ABD05_RS10775	4.956	12.1677	8.2489	3.87982	8.15873	4.35467
ABD05_RS16435	2.95358	1.51072	4.26055	1.15611	0	1.38411
ABD05_RS35550	78.3567	127.567	115.468	178.415	127.42	112.846
ABD05_RS29405	2.62983	0.605306	4.43187	0.772039	0.202936	0.519916
ABD05_RS19075	0.620816	0.571571	4.33987	0	1.53301	0
ABD05_RS04275	876.113	878.137	842.551	956.514	880.844	947.34
ABD05_RS26010	33.2432	23.7355	35.6827	26.5556	31.8304	36.0053
ABD05_RS12585	0	0	0	0	0	0
ABD05_RS37410	5.41489	1.24634	8.11142	3.1793	1.67141	1.42736
ABD05_RS34295	9.74681	6.59828	11.1651	7.40589	6.01706	5.44077
ABD05_RS18450	41.5561	52.8681	59.9868	50.1294	63.9021	39.8334
ABD05_RS35220	0	0	0	0	0	0
ABD05_RS30255	0	0	0	0	0	0
ABD05_RS05955	0	0	0	0	0	0
ABD05_RS34700	0	0	0	0	0	0
ABD05_RS33830	0	0	0	0	0	0
ABD05_RS10895	154.697	155.187	152.703	158.032	140.766	146.612
ABD05_RS07150	22.8546	17.6379	27.1873	26.8377	28.2179	17.3646
ABD05_RS16860	335.926	280.727	319.599	285.219	268.033	317.653
ABD05_RS08140	1.53493	6.006	8.43077	0.450609	1.89514	2.42764
ABD05_RS00660	1779.82	1670.97	1751.24	1676.08	1393.87	1371.72
ABD05_RS24995	0	0	0	0	0	0
ABD05_RS11225	1169.38	1304.78	1144.6	1451.99	1219.52	1354.02
ABD05_RS06325	90.7282	131.264	100.961	139.416	115.86	131.743
ABD05_RS08810	993.084	985.848	1166	1265.4	1239.6	1402.85
ABD05_RS23075	1.26994	3.21532	6.65824	2.60972	1.17597	2.34329
ABD05_RS34585	147.021	117.638	141.507	124.554	130.454	133.86
ABD05_RS09715	20.6139	14.4404	15.2159	15.2606	9.40598	17.0102
ABD05_RS06105	0	0	0	0	0	0
ABD05_RS29590	6.68352	14.3579	11.6804	17.0047	15.1286	19.3795
ABD05_RS09980	0.327074	0	0	0	0	0
ABD05_RS09375	9.79578	10.1461	16.6305	8.62724	12.6993	9.81223
ABD05_RS18765	9.59068	6.57111	12.0279	4.45247	5.50761	5.64413
ABD05_RS11950	12.4224	6.1584	11.7695	8.60281	7.86544	7.3887
ABD05_RS19710	15.3567	10.3875	18.1529	9.20054	10.0607	14.8703
ABD05_RS10145	1.96905	1.35965	6.14502	1.15611	0.607784	1.55712
ABD05_RS28780	5.96324	2.27181	8.00875	2.17319	2.79273	2.38496
ABD05_RS11230	77.3456	83.9472	59.0302	81.9643	78.4159	72.9337
ABD05_RS11700	0	0	0	0	0	0
ABD05_RS17530	89.087	54.8708	77.8077	76.1816	96.9628	44.5119
ABD05_RS13365	0	0	0	0	0	0
ABD05_RS09680	16.2447	13.9364	27.2839	13.0062	18.6894	12.457
ABD05_RS17805	0	0	0	0	0	0
ABD05_RS22980	7.04142	6.65348	12.7686	8.70378	6.406	6.83832
ABD05_RS20590	4.96896	4.2229	14.8868	2.24421	5.66312	4.83624
ABD05_RS28015	1.60838	2.07312	2.56996	1.13321	0.397166	0
ABD05_RS04140	4.23774	4.00997	12.8137	2.76461	4.21485	4.59239
ABD05_RS23665	31.3133	30.0476	27.3072	37.8063	29.1324	24.1812
ABD05_RS04070	79.9457	82.6787	68.9015	78.4465	97.3547	88.9135
ABD05_RS17890	8.44723	5.98244	3.89348	2.28909	2.40682	3.42567
ABD05_RS20015	0	0	0	0	0	0
ABD05_RS31200	0	0	0	0	0	0
ABD05_RS07475	10512.2	11304.8	9373.51	12810.5	11038.1	12075.2
ABD05_RS14205	3.40797	2.35323	2.55255	4.4021	3.57658	3.9527
ABD05_RS13825	40.5172	31.8252	28.2957	38.9279	38.1314	44.8126
ABD05_RS03945	108.26	92.5312	108.115	89.9004	83.2811	89.6127
ABD05_RS31400	0	0	0	0	0	0
ABD05_RS32160	13.7279	13.9029	15.0804	9.67223	16.9495	11.5797
ABD05_RS32395	0	0	0	0	0	0
ABD05_RS32810	1.17149	1.07857	2.57382	3.02645	0.289282	0.247044
ABD05_RS00410	127.956	119.507	115.328	120.422	103.231	123.714
ABD05_RS29960	15.8147	14.457	18.4817	16.4636	12.6019	19.3951
ABD05_RS36735	51.0998	48.9133	50.6261	56.6718	53.077	67.5632
ABD05_RS02960	4.03463	6.25615	11.8755	3.49099	2.35963	3.8063
ABD05_RS18990	4.17933	3.29813	8.34744	2.97968	1.8429	3.14763
ABD05_RS14295	0	0	0	0	0	0
ABD05_RS19015	0.781829	1.43963	2.34234	0.306029	0.321768	0.274786
ABD05_RS13060	52.2297	49.7906	57.9094	66.886	53.8235	68.9471
ABD05_RS23755	8.32797	5.96351	12.0131	10.866	6.47405	10.7323
ABD05_RS21830	63.1115	67.7323	73.096	72.795	83.455	85.0512
ABD05_RS00675	68.3679	70.0463	68.9763	81.1064	62.7679	63.9541
ABD05_RS29185	0.609175	1.40214	4.2585	0	0	0.642313
ABD05_RS23395	6.23342	5.47811	10.4694	11.9778	5.59727	9.26126
ABD05_RS10140	3.40797	0.941294	4.76475	0	0.841547	0.718672
ABD05_RS33390	0	0	0	0	0	0
ABD05_RS28270	0	0	0	0	0	0
ABD05_RS24430	24.1721	13.64	27.2544	15.5658	22.1428	20.554
ABD05_RS13730	10.7276	9.87668	13.468	5.39881	8.32549	11.3112
ABD05_RS09960	135.449	183.476	164.056	238.582	156.5	200.233
ABD05_RS26065	2.841	2.01203	7.63856	0.769875	1.34912	1.38256
ABD05_RS19235	25.8711	27.1426	28.8406	43.8037	37.8852	32.3536
ABD05_RS02320	0	0.421299	0.609309	0.716461	0.376655	0.964978
ABD05_RS18105	5.5301	5.40966	11.0453	7.30562	4.69416	4.3732
ABD05_RS27370	3.00827	2.21572	4.20592	1.41302	0	1.26877
ABD05_RS19655	1.86008	3.42506	6.31576	2.6211	4.13386	3.53027
ABD05_RS13980	10.0528	9.65776	14.4041	5.1325	7.01541	5.53023
ABD05_RS05435	72.0416	76.7314	102.98	92.8908	94.1801	87.8759
ABD05_RS36005	0	1.90929	1.0355	0	0	0
ABD05_RS30195	317.966	359.138	230.164	423.409	338.7	331.538
ABD05_RS29235	0.538498	1.73524	8.3355	1.58087	0.997303	1.41948
ABD05_RS02875	141.702	154.439	180.141	222.838	172.355	195.041
ABD05_RS05205	40.8147	54.1224	51.7103	66.5268	46.2562	59.0928
ABD05_RS12560	2.12349	3.51909	5.08952	2.74292	2.35963	2.9107
ABD05_RS19305	2.73787	5.04139	6.01521	3.21502	4.73252	1.73208
ABD05_RS24070	3.33443	2.83379	6.91606	2.40957	5.067	3.51582
ABD05_RS11775	393.513	290.355	316.345	137.148	113.079	219.125
ABD05_RS24450	7.47255	3.58947	8.43588	4.19667	6.4182	5.82364
ABD05_RS10825	808.687	774.714	774.871	877.153	963.255	823.508
ABD05_RS08845	123.638	131.778	116.271	127.311	110.12	137.402
ABD05_RS14235	6.39135	12.5043	7.97845	6.56707	7.89123	9.68735
ABD05_RS12470	0	0	0	0	0	0
ABD05_RS01070	1.853	2.72963	1.11031	3.9167	1.83029	3.90761
ABD05_RS21550	3.02227	0.927511	4.52731	2.66174	2.79863	2.65556
ABD05_RS30745	0	0	0	0	0	0
ABD05_RS09435	0	0	0	0	0	0
ABD05_RS06900	22.2784	45.1247	23.3609	58.2084	44.6982	51.0914
ABD05_RS15585	78.7721	90.4252	88.624	126.456	95.1034	103.033
ABD05_RS35745	5.65422	2.9747	12.0999	19.9189	12.9649	11.9236
ABD05_RS29240	2.0886	0	3.12869	1.2263	0.85958	0.367036
ABD05_RS30510	0	0	0	0	0	0
ABD05_RS23390	17.1718	14.919	27.7761	28.9687	18.2154	25.2463
ABD05_RS02285	2.29337	3.16718	2.29028	3.02968	2.83156	2.11586
ABD05_RS00925	0	0	0	0	0	0
ABD05_RS23420	78.679	49.3732	90.6916	31.7164	50.7463	62.3225
ABD05_RS00980	501.347	571.453	548	667.352	530.639	647.573
ABD05_RS14230	20.675	23.2376	24.9376	22.7018	22.5433	25.4802
ABD05_RS16855	28.4184	48.0037	36.5894	47.9882	49.0064	60.9192
ABD05_RS16915	4.40178	3.47368	8.16375	4.43051	9.31674	3.31517
ABD05_RS08950	0	0	0	0	0	0
ABD05_RS04680	82.5356	65.9902	90.2876	98.5139	85.1439	93.6096
ABD05_RS29550	4.91324	4.279	7.69149	2.18306	5.24648	4.62046
ABD05_RS00270	53.6733	69.7278	91.0891	95.8945	91.069	120.477
ABD05_RS29770	8.2202	7.02757	7.81824	3.67726	5.31628	7.8419
ABD05_RS07160	4.78231	4.61263	12.9631	2.67418	3.9364	1.92094
ABD05_RS08175	9.23717	7.62468	13.6781	4.48842	9.8318	8.39625
ABD05_RS30310	0	0	0	0	0	0
ABD05_RS00640	93.3285	106.367	92.0756	118.874	98.0386	136.498
ABD05_RS13680	15.1407	19.1671	14.1753	16.6682	14.0203	22.9487
ABD05_RS20425	0	0	0	0	0	0
ABD05_RS36980	0	0	0	0	0	0
ABD05_RS18050	11.8657	7.02287	12.6961	10.9478	7.32512	6.25557
ABD05_RS04950	100.664	123.572	146.006	155.733	121.328	157.525
ABD05_RS15095	0	0	0	0	0	0
ABD05_RS04090	119.228	115.614	139.894	105.937	109.706	128.582
ABD05_RS33045	0	0	0	0	0	0
ABD05_RS17520	8.08687	3.33084	9.13863	2.24911	4.72957	2.24389
ABD05_RS15545	10.4664	6.0226	10.4523	11.9064	5.65362	7.58706
ABD05_RS11305	2426.74	3031.75	2653.74	3069.36	3314.56	2803.53
ABD05_RS31610	0	0	0	0	0	0
ABD05_RS14580	1.89668	1.64921	6.31376	1.85602	1.43109	1.88875
ABD05_RS16890	0	0.35469	0	0	0.951314	0.406206
ABD05_RS20460	0	0	0	0	0	0
ABD05_RS36955	0	0	0	0	0	0
ABD05_RS05970	0	0	0	0	0	0
ABD05_RS20595	5.66675	1.56517	7.92278	2.32902	1.04949	4.78001
ABD05_RS03505	34.1831	60.3915	44.7474	49.9044	45.0567	38.4779
ABD05_RS26385	0.937193	1.72571	3.74373	1.10053	0	0
ABD05_RS11815	29.335	22.652	40.3209	25.5578	31.9352	27.2723
ABD05_RS07595	146.814	170.455	166.427	186.348	167.661	172.747
ABD05_RS26050	1.70664	1.04751	3.97681	1.11337	1.87302	1.99942
ABD05_RS31645	14.868	18.6318	14.0231	18.4291	14.7877	8.70933
ABD05_RS20125	0	0	0	0	0	0
ABD05_RS00905	246.563	255.278	236.454	310.961	240.682	295.171
ABD05_RS00720	28.4956	23.254	23.2833	18.2519	19.5904	17.7543
ABD05_RS36120	14.9695	14.7009	11.9595	8.20324	17.2503	11.5748
ABD05_RS03640	166.582	158.263	160.459	172.029	187.441	195.575
ABD05_RS21390	123.746	118.769	128.828	140.824	145.117	135.012
ABD05_RS28375	0	0	0	0	0	0
ABD05_RS10630	126.135	87.6252	85.8857	28.277	72.2047	59.244
ABD05_RS00055	0	0	0	0	0	0
ABD05_RS01680	71.1743	69.7024	69.7205	61.7523	52.6143	73.6121
ABD05_RS19680	0	0	0	0	0	0
ABD05_RS04185	50.0213	57.9056	53.9945	64.3538	54.4941	47.7009
ABD05_RS19520	4.00554	6.49757	7.80982	5.59955	4.94553	4.22343
ABD05_RS22415	6.72193	2.61831	10.5857	2.73234	3.19208	2.4534
ABD05_RS03295	152.419	136.636	165.834	127.172	174.817	139.141
ABD05_RS15540	4.33191	5.98244	8.29168	5.08688	3.56567	6.47071
ABD05_RS14140	4.80138	7.95695	6.7129	4.51053	2.37126	5.56883
ABD05_RS05410	137.367	133.555	115.837	110.439	110.841	148.446
ABD05_RS34330	3.13402	0.865627	3.12981	0.368022	0	0.330451
ABD05_RS08165	493.125	639.616	535.879	743.544	620.104	712.922
ABD05_RS32285	3.50375	1.17303	3.18095	1.12211	1.96636	0.6717
ABD05_RS25205	4.15142	4.48683	6.48914	4.66297	4.01137	3.42567
ABD05_RS06700	10.3404	8.1098	16.0635	9.66906	5.91067	7.67243
ABD05_RS17490	2.05737	0.947089	2.05461	0.301991	0.635046	0.271161
ABD05_RS36545	0	0	0	0	0	0
ABD05_RS22965	144.057	171.572	150.291	191.118	182.782	187.766
ABD05_RS27895	4.61934	7.65526	11.9941	7.05171	3.42203	5.35769
ABD05_RS31375	0	0	0	0	0	0
ABD05_RS04085	143.797	139.616	160.543	144.183	149.723	141.743
ABD05_RS10165	558.55	603.162	595.134	596.314	581.375	638.677
ABD05_RS02255	204.003	230.95	196.183	210.277	182.844	216.694
ABD05_RS25235	40.5019	37.8956	51.2993	44.4672	35.7771	54.5098
ABD05_RS12205	78.8436	84.8783	84.9374	96.9585	78.5667	81.4961
ABD05_RS27710	1.99934	1.61066	2.99499	0.880421	1.54284	1.31757
ABD05_RS28045	3.12523	1.6185	7.02231	0	0.964659	0.205952
ABD05_RS32985	1.652	1.52096	3.7945	0.581973	2.03968	2.43861
ABD05_RS26230	0	0	0.45168	0	0	0.238446
ABD05_RS26680	8.32311	6.04966	12.6866	7.45885	4.59731	7.39021
ABD05_RS18630	3.64367	2.51598	7.95981	1.60451	1.68703	3.60176
ABD05_RS13385	0	0	0	0	0	0
ABD05_RS18540	1.79389	0	4.18012	0	0.73829	0.315246
ABD05_RS18125	14.3558	13.0431	19.9956	19.7412	20.5233	13.5434
ABD05_RS04855	25.5556	21.887	29.6759	20.2389	25.6826	38.2255
ABD05_RS21070	0	0	0	0	0	0
ABD05_RS01310	30.6328	32.0488	31.2869	28.8862	30.3718	31.5651
ABD05_RS38050	0	0	0	0	0	0
ABD05_RS20630	0	0	0	0	0	0
ABD05_RS14390	0.70629	0.975399	1.76335	0.829382	0.872038	0
ABD05_RS16870	63.5185	54.1949	65.8939	61.4069	46.6491	55.7153
ABD05_RS18550	1.68048	1.54718	2.51734	0	0	0.88595
ABD05_RS32660	0	0	0	0	0	0
ABD05_RS32770	5.54523	6.87261	12.3535	7.01254	12.1131	7.64592
ABD05_RS25395	21.2229	11.0362	35.3239	53.3045	44.4001	31.9085
ABD05_RS18995	0	0	0	0	0	0
ABD05_RS28245	0	0	0	0	0	0
ABD05_RS35165	0	0	0	0	0	0
ABD05_RS24770	27.848	11.5986	21.189	18.6865	15.5543	18.8761
ABD05_RS28895	0	0	0	0	0	0
ABD05_RS20980	0	0	0	0	0	0
ABD05_RS07800	141.729	135.255	124.61	142.654	118.597	144.97
ABD05_RS11465	35.3073	41.2056	41.4676	39.7088	44.821	36.1793
ABD05_RS06960	16.7088	28.7157	22.8047	23.872	22.6929	20.554
ABD05_RS18230	0.383732	0.353294	0.383217	0.901218	0.473784	0
ABD05_RS30795	0	0	0	0	0	0
ABD05_RS20000	0	0	0	0	0	0
ABD05_RS20220	0	0	0	0	0	0
ABD05_RS06765	64.9787	50.1094	74.0427	63.2599	56.2278	58.2657
ABD05_RS36200	0	0	0	0	0	0
ABD05_RS12655	7.27374	5.69225	10.8959	6.83312	6.28648	4.60165
ABD05_RS10860	284.748	298.49	270.544	290.805	269.404	320.419
ABD05_RS17020	5.76978	5.50183	10.0835	2.66174	5.08842	3.04182
ABD05_RS35965	0	1.45519	0	0	0	0
ABD05_RS08000	250.351	265.782	232.297	273.405	210.935	288.68
ABD05_RS00225	239.988	242.887	222.794	249.766	233.195	232.489
ABD05_RS22470	0.221518	0	0.663662	0.260124	0	0.467137
ABD05_RS20755	6.45009	5.27863	6.79928	7.15342	8.84862	3.77831
ABD05_RS15330	32.2556	22.5956	30.4616	39.1122	38.5265	39.5554
ABD05_RS00870	1.12032	0	3.35645	0	2.76647	0
ABD05_RS30650	0	0	0	0	0	0
ABD05_RS11025	155.227	152.608	181.155	145.894	143.37	178.579
ABD05_RS10170	350.205	302.6	422.171	332.717	361.024	420.641
ABD05_RS04435	11.8226	12.2771	16.7491	8.87872	7.63802	7.53744
ABD05_RS31820	0	0	0	0	0	0
ABD05_RS27835	2.79478	1.28655	3.13991	0.820464	1.29399	4.42022
ABD05_RS27435	3.08025	1.82309	3.29584	1.03345	0.271651	0.69596
ABD05_RS02730	27.2666	38.9671	44.706	44.9217	36.6802	39.4775
ABD05_RS36875	0	0	0	0	0	0
ABD05_RS15735	60.7545	75.4955	69.234	76.5949	62.3566	98.8401
ABD05_RS19940	0	0	0	0	0	0
ABD05_RS20855	0	0.63643	0	0.811736	0	0
ABD05_RS35100	0	1.37003	0	0	0.918635	0.784505
ABD05_RS18695	68.0437	48.5368	86.0117	58.667	72.6589	78.5319
ABD05_RS21345	21.3801	15.0526	25.7472	24.3678	15.5279	22.5431
ABD05_RS22500	3.00827	0.830895	4.80677	0.353255	1.11427	0.951575
ABD05_RS14605	4.47394	1.76531	5.42534	0.750523	1.57825	0.336951
ABD05_RS10535	75.083	76.8558	88.0225	104.597	73.126	88.5102
ABD05_RS10585	96.1923	49.8015	76.1879	73.7064	94.5088	116.222
ABD05_RS23470	2.18212	2.00903	2.90558	0	1.79614	1.15041
ABD05_RS11615	0	0	0	0	0	0
ABD05_RS10850	140.254	149.689	130.478	180.873	132.71	156.246
ABD05_RS10605	89.0996	72.5145	113.068	117.923	110.617	94.9845
ABD05_RS15275	114.954	118.655	106.068	138.03	126.738	142.376
ABD05_RS35340	0	0	0	0	0	0
ABD05_RS29785	0	0	0	0	0	0
ABD05_RS34130	0	0	0	0	0	0
ABD05_RS34580	22.3494	15.7182	20.4594	14.2157	26.4444	27.1654
ABD05_RS12790	4.15438	0.588437	6.06362	1.50105	1.97281	2.35866
ABD05_RS14190	5.77113	3.34545	6.1903	4.76895	3.16687	6.76119
ABD05_RS13770	16.5348	11.2171	7.82173	9.19725	17.1916	9.17591
ABD05_RS07200	662.272	680.666	603.15	509.298	620.624	571.294
ABD05_RS05985	0	0	0	0	0	0
ABD05_RS20670	0	0	0	0	0	0
ABD05_RS07300	0	0	0	0	0	0
ABD05_RS21040	0	0	0	0	0	0
ABD05_RS31965	4.33191	1.99415	15.1413	11.4455	4.01137	5.70945
ABD05_RS16680	0	0	0	0	0	0
ABD05_RS31460	0	0	0	0	0	0
ABD05_RS01375	1.15347	3.18592	4.60767	8.12696	6.40871	6.68918
ABD05_RS09655	271.33	234.649	241.37	338.724	252.879	279.146
ABD05_RS07555	515.695	533.933	596.411	618.576	571.621	626.431
ABD05_RS12070	9.28267	13.6742	13.9053	23.981	12.6072	13.7027
ABD05_RS24170	1.12897	1.03942	2.63073	0.44191	0.929276	1.98398
ABD05_RS36440	0	0	0	0	0	0
ABD05_RS24145	16.2941	10.3647	23.3727	12.5239	6.9498	11.8701
ABD05_RS37035	0	0	0	0	0	0
ABD05_RS11285	171.98	217.585	164.984	224.932	179.35	219.031
ABD05_RS26400	2.76898	1.01973	5.53052	3.25155	2.05127	1.16784
ABD05_RS32065	1.71498	1.05263	2.85446	1.00693	3.88198	1.50689
ABD05_RS07970	1153.18	1061.19	1132.96	1300.92	999.812	1341.39
ABD05_RS02815	304.037	264.578	295.151	254.385	265.139	323.892
ABD05_RS17090	361.903	380.015	337.717	322.464	357.884	411.081
ABD05_RS36690	0	0	0	0	0	0
ABD05_RS37595	0	0	1.56995	0	0	0
ABD05_RS30075	8.96048	13.3006	22.0972	24.48	13.3211	14.2683
ABD05_RS27090	35.0791	39.2327	42.7907	57.2274	43.3112	47.6615
ABD05_RS05535	12.9219	19.375	14.748	18.2087	11.396	17.1284
ABD05_RS30915	14.2524	9.94723	16.5289	12.1473	10.5015	8.96815
ABD05_RS10520	66.4555	86.3376	81.8516	110.986	114.871	96.5417
ABD05_RS29230	0.652688	1.00153	4.12813	0.255479	0.268619	0.229398
ABD05_RS22355	30.881	29.3199	41.4405	30.9745	31.3761	30.5258
ABD05_RS33320	1.98509	1.27934	4.75782	1.63174	1.47057	0.418616
ABD05_RS11450	44.8285	39.0839	56.2995	42.6713	42.3501	46.1929
ABD05_RS17665	4.37357	7.09457	8.31941	7.82596	3.34281	6.36824
ABD05_RS11525	105.857	98.5632	96.1403	166.522	100.86	114.563
ABD05_RS23690	15.2891	11.3113	22.9028	18.9155	17.5287	15.8329
ABD05_RS08100	24898.8	26558.1	25638.3	20361.2	31662.1	23283.5
ABD05_RS26075	9.07791	5.71851	5.72571	6.73263	5.30917	2.51888
ABD05_RS10940	2.85146	2.62528	3.62425	2.73961	1.60028	3.00657
ABD05_RS36515	29.2404	29.6131	30.6612	32.6196	45.128	4.62466
ABD05_RS28265	0	0	0	0	0	0
ABD05_RS19730	1.52294	0	0	0	1.88033	0
ABD05_RS07165	23.581	27.7894	27.6312	17.3528	27.9502	15.9128
ABD05_RS35895	23.3374	39.1808	47.9831	29.0167	30.509	34.7392
ABD05_RS15720	6.46707	7.22997	15.6846	7.05171	4.5627	7.30593
ABD05_RS33205	1.01266	1.86466	5.05647	0.891855	1.56287	1.06774
ABD05_RS23740	0	0	0	0	0	0
ABD05_RS37970	0	0	0	0	0	0
ABD05_RS27535	12.3872	11.7048	13.0217	8.03863	12.8793	10.3114
ABD05_RS22815	0	0	0	0	0	0
ABD05_RS28400	5.75332	3.73903	11.1532	4.37153	4.59637	2.85473
ABD05_RS32235	1.19838	1.83887	5.98384	1.40723	1.97281	2.52713
ABD05_RS13665	5.03061	3.47368	6.90779	5.16892	3.88198	5.30427
ABD05_RS01930	274.311	235.895	233.143	215.888	205.373	146.463
ABD05_RS17845	5.41489	3.32358	10.2144	5.65208	0.742847	4.44069
ABD05_RS17690	16.1087	14.2678	31.5633	25.8601	20.1408	15.91
ABD05_RS21220	0	0	0	0	0	0
ABD05_RS17700	15.6317	10.1589	11.9376	9.71785	12.4882	8.72577
ABD05_RS10690	26.1854	32.4124	24.4069	31.0907	24.0682	33.1319
ABD05_RS11675	0	0	0	0	0	0
ABD05_RS29765	15.8915	13.6556	4.23205	14.9289	22.237	21.2243
ABD05_RS20495	0	0	0	0	0	0
ABD05_RS13975	10.2899	13.6842	11.4178	8.39111	13.0576	11.151
ABD05_RS28290	0	0	0	0	0	0
ABD05_RS07845	201.544	187.585	175.427	187.525	199.889	187.541
ABD05_RS28650	1.7302	2.65493	4.03171	4.06348	4.98455	6.08107
ABD05_RS01730	12.4427	10.935	15.6266	14.6112	16.2938	13.9147
ABD05_RS05595	310.447	347.572	324.522	407.155	322.766	396.813
ABD05_RS05525	0	0	0	0	0	0
ABD05_RS02265	4.23774	9.10372	13.4015	3.31753	4.36019	5.21298
ABD05_RS20665	0	0	0	0	0	0
ABD05_RS17685	10.5221	7.3081	13.0889	16.041	10.7122	11.8731
ABD05_RS37485	2.03058	1.86951	0	2.38447	7.52133	0
ABD05_RS22735	1.13335	1.04345	2.26365	1.33087	0	0.398334
ABD05_RS22455	9.95418	15.6562	19.4674	17.0464	15.8748	17.4928
ABD05_RS04860	24.4485	24.0098	25.3923	25.647	34.6132	66.3366
ABD05_RS04110	63.0977	41.09	68.6483	61.4441	53.2035	65.9893
ABD05_RS12140	63.2225	84.886	46.6955	76.5609	68.3018	79.1608
ABD05_RS30520	0	0	0	0	0	0
ABD05_RS06375	137.177	151.777	161.507	179.736	164.021	137.534
ABD05_RS05110	11.6538	30.516	22.8228	60.9596	48.3981	61.5983
ABD05_RS23325	0.425625	0	1.70021	0.499802	0	0
ABD05_RS28715	9.90529	10.5787	13.8488	12.0968	16.1433	10.4441
ABD05_RS15425	269.748	240.529	269.621	304.843	260.205	343.645
ABD05_RS04475	196.893	187.762	210.702	225.692	239.716	210.906
ABD05_RS13700	56.2316	69.0282	61.3036	111.703	89.0988	110.181
ABD05_RS34095	0	0	0	0	0	0
ABD05_RS31990	0	0	0	0	0	0
ABD05_RS37990	0	0	0	0	0	0
ABD05_RS25095	0	0	0	0	0	0
ABD05_RS00685	215.316	215.096	219.156	272.957	229.378	270.317
ABD05_RS07320	4.66472	4.74678	5.14881	5.76598	6.66878	2.84754
ABD05_RS30530	0	0	0	0	0	0
ABD05_RS32930	0	0	0	0	0	0
ABD05_RS02095	0	0	0	0	0	0
ABD05_RS30215	21.7647	14.8109	21.7355	51.1157	42.061	17.9598
ABD05_RS15680	0	0	0	0	0	0
ABD05_RS12805	0.368499	0	0.184002	0	0.454976	0
ABD05_RS15440	47.948	78.1577	62.7981	65.5346	76.669	53.0427
ABD05_RS31880	0	0.413533	4.48558	0.527441	1.10914	0
ABD05_RS14620	2.07379	3.00031	7.10058	2.08732	1.46312	4.68557
ABD05_RS21980	177.918	231.399	155.346	253.683	237.036	227.933
ABD05_RS19580	1.58743	1.16921	15.2188	0	2.35195	0.669512
ABD05_RS18650	4.16321	2.02922	8.55979	0.287575	1.51182	0.516433
ABD05_RS25370	1.82427	3.11919	4.68467	5.20249	3.53945	5.49573
ABD05_RS02370	0	0	0	0	0	0
ABD05_RS31865	0	0	0	0	0	0
ABD05_RS24805	11.9398	10.7684	21.1708	21.4603	9.6273	8.99239
ABD05_RS30575	0	0	0	0	0	0
ABD05_RS17350	11.6628	7.6698	11.2312	6.3586	5.14279	8.78377
ABD05_RS19045	4.48129	1.03146	4.47527	0.657786	2.76647	1.18127
ABD05_RS19595	3.39019	5.46223	5.07846	3.98103	5.23223	3.57461
ABD05_RS19565	3.93016	3.61841	7.32645	4.30744	4.52897	4.42022
ABD05_RS02630	19.3419	13.2685	13.256	16.9233	13.5794	17.9948
ABD05_RS36820	2.88083	5.30463	2.87696	0	0	0
ABD05_RS26410	2.05196	1.57433	5.123	2.40957	2.11125	1.44239
ABD05_RS03415	337.301	315.668	296.801	308.442	285.692	387.816
ABD05_RS14170	3.26568	4.85688	7.52606	5.01477	2.48126	3.44333
ABD05_RS34935	0	0	0	0	0	0
ABD05_RS09510	0	0	0	0	0	0
ABD05_RS03375	961.625	1112.07	1075.88	1223.58	1159.78	1135.46
ABD05_RS28170	0	0	0	0	0	0
ABD05_RS35925	80.6161	74.2215	110.528	155.637	89.4124	61.9502
ABD05_RS24975	0	0	0	0	0	0
ABD05_RS32415	0	0	0	0	0	0
ABD05_RS24140	228.712	173.254	201.42	151.851	219.236	201.47
ABD05_RS32540	3.15338	3.69504	3.14914	1.68316	3.53945	1.51133
ABD05_RS33795	0	0	0	0	0	0
ABD05_RS12745	17.3349	12.6475	15.0252	20.356	14.134	22.4163
ABD05_RS29090	1.78295	1.64152	3.16543	1.16316	2.20136	1.46218
ABD05_RS18740	1.59309	2.00007	3.61579	2.38093	0.536439	1.98516
ABD05_RS13565	35.4429	53.6089	40.8731	54.0068	55.2215	52.4973
ABD05_RS07125	2.27847	2.5639	10.8714	1.18914	1.56287	1.33468
ABD05_RS11005	232.9	219.531	248.987	237.174	218.826	249.167
ABD05_RS33675	27.6402	26.7871	29.7822	38.4363	29.6363	26.076
ABD05_RS07735	105.083	111.119	112.166	94.7828	99.6576	114.814
ABD05_RS02625	190.357	284.267	180.302	305.725	238.26	313.828
ABD05_RS21635	2.20089	3.1842	8.47774	1.47684	1.16459	0.331517
ABD05_RS19390	0	0	0	0	0	0
ABD05_RS33975	15.5384	11.0545	16.2228	18.2464	23.109	21.969
ABD05_RS07740	100.595	107.492	95.255	138.325	125.49	137.943
ABD05_RS35595	188.438	173.491	235.231	185.035	228.648	196.976
ABD05_RS18130	10.9208	9.30044	14.4506	8.65624	9.43853	8.92402
ABD05_RS31360	0	0	0	0	0	0
ABD05_RS24510	6.07988	4.89791	11.005	4.01595	2.58042	4.20697
ABD05_RS07610	0	0	0	0	0	0
ABD05_RS25555	2.07379	0	1.0355	0	0	0
ABD05_RS34855	0	0	0	0	0	0
ABD05_RS37755	0	0	0	0	0	0
ABD05_RS31665	0	0	0	0	0	0
ABD05_RS02150	79.7201	73.3966	94.2378	94.8664	79.7485	107.372
ABD05_RS01210	600.92	675.589	595.743	476.272	519.187	552.861
ABD05_RS31410	0	0	0	0	0	0
ABD05_RS22135	58.7559	61.1512	79.4789	64.15	62.3542	71.4833
ABD05_RS22570	3.50375	3.81234	6.68	1.12211	0.786544	2.6868
ABD05_RS27975	3.83732	3.53294	3.06573	4.50609	5.68541	8.90135
ABD05_RS27070	0.285412	0.525544	1.28263	0	0.35239	0.300937
ABD05_RS10870	170.974	129.09	174.948	136.129	135.534	142.034
ABD05_RS09995	0	0	0	0	0	0
ABD05_RS02050	83.9073	111.976	80.8321	139.336	117.202	105.451
ABD05_RS16500	2.03766	1.56336	2.71323	0.398797	0.419307	0.716168
ABD05_RS18900	0.524022	0	1.04664	0.615348	0	0
ABD05_RS02070	9.77835	7.26025	20.4754	6.66726	5.0629	11.6406
ABD05_RS37350	0	0	0	0	0	0
ABD05_RS26090	12.8731	14.1095	12.2437	17.2762	23.4628	23.9151
ABD05_RS23550	13.924	14.4737	26.9135	22.68	23.2919	18.9438
ABD05_RS21210	0.808864	0.372351	1.21166	0.474916	0	0
ABD05_RS22370	3.98733	3.26315	8.84882	7.80373	3.28203	6.53992
ABD05_RS09495	92.8162	102.585	92.6914	103.79	93.8115	103.004
ABD05_RS21205	0	0	0.520519	0	0	0
ABD05_RS17800	0	0	0	0	0	0
ABD05_RS36400	0	0	0	0	0	0
ABD05_RS30490	0	0	0	0	0	0
ABD05_RS04720	30.4588	33.2773	15.8173	21.4603	19.054	17.9848
ABD05_RS11870	9.56959	13.0526	23.0069	17.8966	13.5657	14.5747
ABD05_RS27165	0	0	0	0	0	0
ABD05_RS07945	0	0	0	0	0	0
ABD05_RS24590	9.29993	11.3422	11.3379	14.8919	9.09643	13.7536
ABD05_RS14875	357.828	308.055	380.548	527.119	519.94	488.792
ABD05_RS02005	0	0	0	0	0	0
ABD05_RS16180	0	3.32358	6.30888	1.05977	2.22854	0
ABD05_RS24670	0	0	0	0	0	0
ABD05_RS00340	46.8451	59.1288	59.9868	59.0018	58.3049	52.1817
ABD05_RS00615	401.079	512.468	428.012	613.748	460.4	544.288
ABD05_RS29120	6.84911	6.30582	9.20756	10.8268	8.78166	6.38841
ABD05_RS02505	107.832	118.134	112.369	156.18	121.56	149.082
ABD05_RS05855	172.808	203.727	155.739	188.696	216.614	193.319
ABD05_RS27385	1.28489	1.01397	2.38302	1.50882	2.26631	1.74187
ABD05_RS10125	8.68527	4.44241	13.4923	4.53286	5.95749	4.0701
ABD05_RS31680	115.743	22.995	269.502	61.5194	99.2815	197.19
ABD05_RS02880	36.7992	37.5429	53.9658	46.3269	31.9273	36.0045
ABD05_RS27705	1.44397	2.99122	6.84965	1.27172	0.891417	1.52252
ABD05_RS35120	0	0	0.610902	0.239445	0	0
ABD05_RS10525	73.101	33.6513	39.8197	35.1168	41.0254	56.0564
ABD05_RS30985	18.2753	16.3158	24.8873	7.15342	7.52133	14.598
ABD05_RS18185	1.56127	2.66951	5.34574	0.52382	1.3769	0.235172
ABD05_RS09580	1200.81	1210.73	1106.53	1246.64	1042.16	1215.57
ABD05_RS36685	0	0	0	0	0	0
ABD05_RS37705	0	0	0	0	0	0
ABD05_RS01845	0.721986	3.32358	3.60508	0	5.3485	3.04504
ABD05_RS36825	0	0	0	0	0	0
ABD05_RS10040	0	0	0	0	0	0
ABD05_RS22870	0	0	0	0	0	0
ABD05_RS09990	0	0	0	0	0	0
ABD05_RS02635	42.5893	48.1847	45.9177	53.744	51.2758	45.3529
ABD05_RS26875	0	0	0	0	0	0
ABD05_RS16735	0	0	0	0	0.455838	0.778562
ABD05_RS34300	6.46633	7.11504	10.3952	6.29686	5.25763	7.48326
ABD05_RS16695	99.6203	101.343	86.8971	93.1524	96.8045	120.601
ABD05_RS25810	2.87974	2.24342	10.3974	3.12149	3.28203	2.56925
ABD05_RS13420	0	0	0	0	0	0
ABD05_RS34385	145.822	119.338	128.182	128.13	125.342	139.34
ABD05_RS21940	0	0	0	0	0	0
ABD05_RS05070	266.343	274.009	268.067	606.243	462.702	454.772
ABD05_RS05025	2.0886	3.84586	4.86685	0.817534	3.43832	1.83518
ABD05_RS29725	0	0	0	0	0	0
ABD05_RS19610	3.55147	3.63306	8.86674	1.62183	5.11572	2.70448
ABD05_RS25585	2.15637	0.397065	4.73765	0.506437	0.532483	0.454735
ABD05_RS02020	105.221	87.6972	102.868	75.4361	136.751	110.945
ABD05_RS08535	136.261	124.56	145.279	126.413	128.723	113.507
ABD05_RS10090	81.2784	110.422	107.236	122.602	105.248	112.525
ABD05_RS24585	7.03378	5.31944	5.01737	4.71978	4.03205	3.7082
ABD05_RS05425	11.0045	23.1579	15.6995	14.7684	27.1738	13.2607
ABD05_RS23815	4.26628	4.53216	8.19336	1.54148	2.83633	2.42219
ABD05_RS04785	15.0454	18.3689	22.5378	34.5669	27.8642	23.7958
ABD05_RS33555	3.43898	1.33314	5.87457	0.850174	0.670425	0.954226
ABD05_RS10695	167.577	204.138	151.413	244.304	213.236	189.914
ABD05_RS00200	0	6.99247	3.79235	0	4.68862	4.00403
ABD05_RS31815	0	0	0	0	0	0
ABD05_RS37165	0	0	0	0	0	0
ABD05_RS22020	611.814	547.279	657.18	703.131	755.39	605.493
ABD05_RS13620	4.29263	8.36922	9.33024	11.2676	8.41765	4.79239
ABD05_RS30325	0	0	0	0	0	0
ABD05_RS34265	2.7848	2.5639	2.78106	2.33581	0.982378	0.83894
ABD05_RS04325	716.723	740.958	703.641	694.083	636.987	676.88
ABD05_RS21155	82.473	48.3197	84.858	63.8305	69.4276	66.5371
ABD05_RS05150	17.9341	32.6641	23.7502	32.5051	24.5496	44.3967
ABD05_RS14735	0.205196	0.566758	0.20492	0	0	0.649075
ABD05_RS36845	0	0	0	0	0	0
ABD05_RS37510	0	0	0	0	0	0
ABD05_RS27865	13.6455	16.1526	26.281	18.3128	14.4409	24.6648
ABD05_RS23000	0.744031	2.74005	3.71516	2.6211	1.83727	0.784505
ABD05_RS16130	0	0	0	0	0	0
ABD05_RS37910	0	0	0	0	0	0
ABD05_RS10890	260.48	262.447	253.076	267.725	253.589	231.754
ABD05_RS00930	0	0	3.20891	11.3197	7.93459	0
ABD05_RS03320	3.00827	3.60055	6.90973	2.47279	6.68562	1.26877
ABD05_RS17675	14.2976	18.14	24.9002	30.3029	19.5904	28.3123
ABD05_RS29295	13.0134	18.8276	16.1786	18.4001	20.0022	18.7619
ABD05_RS08395	200.793	216.254	186.528	190.84	189.55	197.38
ABD05_RS26885	0	0	0	0	0	0
ABD05_RS16925	0.701209	3.22794	7.23609	3.8426	2.3087	1.97161
ABD05_RS31370	0	0	0	0	0	0
ABD05_RS01400	91.9415	113.79	103.358	123.304	104.213	122.371
ABD05_RS11250	333.032	349.416	365.746	420.202	365.847	358.357
ABD05_RS32445	0	0	0	0	0	0
ABD05_RS17815	0.999672	0.690282	0.998329	0.44021	0.925702	1.31757
ABD05_RS36815	0	0	0	0	0	0
ABD05_RS06235	10.7164	11.7456	14.7789	7.79011	8.19077	7.53289
ABD05_RS19005	0.987018	1.13591	2.71065	0.579518	0.304661	0.260178
ABD05_RS04380	9.47353	6.70928	14.737	6.20409	7.64785	4.80234
ABD05_RS34080	0	0	0	0	0	0
ABD05_RS06080	0	0	0	0	0	0
ABD05_RS37745	3.09422	0	4.6351	0	0	0
ABD05_RS12130	3.51236	6.46751	3.50764	8.24899	3.25247	10.1844
ABD05_RS36470	0	0	0	0	0	0
ABD05_RS03925	190.506	191.03	183.613	214.747	215.763	207.097
ABD05_RS29270	30.3534	22.046	37.7223	40.3958	38.7257	39.8279
ABD05_RS26970	10.2262	7.9439	8.93586	10.1321	10.2586	10.7824
ABD05_RS03080	0	0	0	0	0	0
ABD05_RS13695	0	0	0	0	0	0
ABD05_RS15615	102.055	110.059	118.236	102.336	124.235	109.42
ABD05_RS16795	206.23	217.222	203.501	245.919	238.257	238.416
ABD05_RS29730	0	0	0	0	0	0
ABD05_RS07285	0	0	0	0	0	0
ABD05_RS24190	0	0	0	0.385369	0	0.346027
ABD05_RS19795	2.66755	2.26703	4.91808	1.6867	0.25335	0.649075
ABD05_RS23255	13.1123	9.65776	16.8048	14.371	12.9515	17.0515
ABD05_RS11890	4.83078	7.06382	8.79723	5.67268	4.91189	5.99243
ABD05_RS16820	504.422	583.443	480.33	603.345	590.541	562.587
ABD05_RS30850	9.49546	10.0279	15.8975	12.4621	12.0686	13.8401
ABD05_RS29650	2.82516	4.87699	7.40608	1.24407	2.61611	5.21298
ABD05_RS18070	31.9292	29.7833	26.8516	26.147	26.4543	33.6661
ABD05_RS33225	0	0	0	0	0	0
ABD05_RS04480	15.2014	18.9353	17.86	23.101	23.185	16.0284
ABD05_RS27725	3.60993	1.20857	6.22695	1.92685	1.62076	0.692055
ABD05_RS03885	6.76861	2.49269	5.40762	3.1793	0	2.85473
ABD05_RS19845	3.02696	3.06554	10.8824	1.06635	1.86865	1.27665
ABD05_RS20045	0	0	0	0	0	0
ABD05_RS24365	10.2109	6.83708	6.48914	4.36018	2.86527	5.3832
ABD05_RS09515	38.9171	40.672	49.7189	47.3464	45.0197	41.0341
ABD05_RS04650	631.483	693.458	662.623	874.262	672.329	809.134
ABD05_RS11920	0	0	0	0	0	0
ABD05_RS08150	82.4854	80.8372	98.6242	95.9149	83.3438	112.113
ABD05_RS27320	12.6347	8.78375	20.3429	15.1395	14.6447	17.6721
ABD05_RS20030	0	0	0	0	0	0
ABD05_RS22440	1.11605	1.37003	8.91637	0.8737	0.918635	1.96126
ABD05_RS27290	17.1714	15.5082	22.2111	16.5153	16.1532	15.8638
ABD05_RS28755	156.532	164.48	178.411	159.837	164.756	163.766
ABD05_RS17280	86.2976	74.0075	105.212	86.1625	84.6445	104.618
ABD05_RS07535	8140.06	8459.04	7448.5	5883.15	7762.01	6311.02
ABD05_RS01645	312.219	340.704	336.936	442.097	334.575	389.058
ABD05_RS13685	11.7208	9.08726	20.946	15.2123	12.1865	13.0089
ABD05_RS34780	0	0	0	0	0	0
ABD05_RS20290	0	0	0	0	0	0
ABD05_RS18920	31.5981	46.3229	40.5369	51.3762	37.5129	41.5181
ABD05_RS27635	1.49695	0.765671	3.9865	0.976576	0.616081	0.876878
ABD05_RS19480	2.47276	3.41493	5.14467	1.45186	1.01768	1.08637
ABD05_RS07580	14.8969	8.62099	18.7023	7.49703	16.2907	11.2194
ABD05_RS00595	561.337	699.088	510.662	714.29	543.305	655.349
ABD05_RS17510	1.31714	1.81899	8.54988	1.54669	1.62623	0
ABD05_RS25415	20.01	12.7771	16.76	15.9175	15.5408	14.9731
ABD05_RS33720	0	0	0	0	0	0
ABD05_RS04520	23.8984	9.49138	20.5905	17.6084	15.0427	20.2576
ABD05_RS09835	7.28733	5.87062	9.09692	5.34835	5.62342	8.00391
ABD05_RS23670	24.2526	27.8057	43.8702	62.3321	34.4639	35.2217
ABD05_RS20790	1.04244	0	0	0	0.643536	0.549573
ABD05_RS16880	0	1.83136	0	4.67162	0	0
ABD05_RS32625	0	0	0	0	0	0
ABD05_RS33650	96.7066	92.5409	93.5348	143.068	118.461	101.967
ABD05_RS09545	2.74007	0.720776	2.73638	1.37897	1.44989	0.412732
ABD05_RS02585	1320.58	1230.45	1355.16	1318.38	1328.58	1320.56
ABD05_RS18980	3.95627	0.331132	7.18355	1.68937	1.33219	0
ABD05_RS07465	2964.18	2901.49	2530.76	3490.87	3210.28	3264.46
ABD05_RS10745	0	0	0	0	0	0
ABD05_RS25345	54.7423	57.7757	56.0022	51.7398	54.4008	30.9718
ABD05_RS35485	158.088	149.926	111.582	171.682	250.956	125.329
ABD05_RS13065	7.44031	4.79509	8.91637	8.737	7.34908	8.62955
ABD05_RS06480	7.47624	6.11841	15.4854	6.17795	7.86321	5.83921
ABD05_RS34220	0.630861	0.29041	0.630013	0.370404	0	0
ABD05_RS28065	112.847	92.4154	127.431	100.788	121.624	138.926
ABD05_RS19955	11.9415	10.8457	10.1527	9.47473	10.3605	8.16716
ABD05_RS37440	0	0	0	0	0	0
ABD05_RS30180	0	0	0	0	0	0
ABD05_RS37965	0	0	0	0	0	0
ABD05_RS29395	44.2263	47.2958	51.1317	30.9607	39.4837	45.5561
ABD05_RS12825	645.512	665.941	637.302	676.488	645.198	774.021
ABD05_RS20615	0	0	0	0	0	0
ABD05_RS10465	132.98	160.691	144.119	154.381	139.465	172.08
ABD05_RS12300	118.121	80.0625	135.693	91.0532	107.815	152.054
ABD05_RS09120	31.388	40.5589	40.4196	47.8511	36.0344	34.547
ABD05_RS07925	0	3.95897	10.02	1.68316	1.76972	4.53398
ABD05_RS16590	2.35572	2.43997	7.05767	1.72892	1.45427	1.24194
ABD05_RS17680	40.2249	36.5594	49.6986	49.3548	49.983	47.035
ABD05_RS20360	370.663	555.778	296.097	659.368	577.989	674.757
ABD05_RS13000	411.679	422.523	412.445	434.54	410.792	452.189
ABD05_RS01055	520.712	514.523	574.5	293.601	358.408	510.5
ABD05_RS13260	854.829	889.802	807.275	999.15	1061.03	921.048
ABD05_RS09600	77.3247	99.3086	96.6882	149.554	101.889	95.2337
ABD05_RS01455	27.5543	26.6938	32.8564	24.871	23.3574	34.7988
ABD05_RS22855	13.1353	16.8256	16.7298	15.4246	11.7521	15.0542
ABD05_RS34695	0	0	0	0	0	0
ABD05_RS38240	0	0	0	0	0	0
ABD05_RS23800	49.1653	62.7363	61.1587	75.9655	59.6381	70.9387
ABD05_RS14900	18.3751	14.7109	30.3181	10.3197	12.8232	10.9509
ABD05_RS06260	39.8454	25.3972	64.2792	29.5135	31.7883	41.3666
ABD05_RS20410	6.56269	5.59456	10.1949	2.56881	4.20144	2.30656
ABD05_RS14870	43.8228	43.1293	51.0579	80.4436	69.9658	64.5301
ABD05_RS19855	2.03058	1.40214	6.59053	0.596118	1.88033	0.535261
ABD05_RS32950	0.934199	0.860096	2.48785	0.36567	0	0.328339
ABD05_RS05075	41.6565	45.4269	54.9288	42.2675	40.4466	36.2467
ABD05_RS16410	0	0	0	0	0	0
ABD05_RS09805	15.1244	12.6353	18.1808	13.4846	15.7343	10.1884
ABD05_RS03360	59.2952	58.3406	60.7404	57.0779	62.213	59.3008
ABD05_RS36175	0	0	0	0	0	0
ABD05_RS08825	31.9066	28.5709	40.5935	34.901	33.9978	26.7295
ABD05_RS03195	13.5372	21.6033	14.4203	3.1793	20.0569	9.51575
ABD05_RS23830	0	0	0	0	0	0
ABD05_RS14940	0.987018	0.908726	5.42131	0.579518	0	0
ABD05_RS02305	16.337	21.4144	26.823	22.1106	19.829	25.6925
ABD05_RS07130	8.78467	7.70272	15.457	5.89466	3.6154	11.4679
ABD05_RS09340	85.1249	118.735	98.1872	127.949	88.8108	123.414
ABD05_RS25475	0	0	0.781824	0	0	0
ABD05_RS24755	2.70745	2.70041	6.08357	1.85459	4.73565	3.09262
ABD05_RS10855	63.6463	76.998	78.2995	95.3188	60.7401	91.0991
ABD05_RS37390	8.95115	43.9527	38.7362	98.104	68.1524	66.0665
ABD05_RS15125	135.546	133.595	134.112	156.041	128.274	149.694
ABD05_RS17885	6.74987	10.9374	17.7957	9.19442	6.6671	11.3873
ABD05_RS03590	33.2703	39.5474	48.0446	43.2874	42.6209	47.5971
ABD05_RS29620	15.8485	9.84915	17.8056	11.1663	8.80546	12.1152
ABD05_RS18290	3.07794	2.83379	3.89348	2.89149	2.78685	3.02901
ABD05_RS01275	1167.99	1129.93	1232.13	1284.75	1585.5	1187.85
ABD05_RS04675	18.4797	15.8093	17.9649	18.4357	13.9321	16.3811
ABD05_RS11475	40.3088	40.7617	43.5542	60.5252	57.519	59.5718
ABD05_RS02315	8.48821	13.7435	11.9844	10.9987	14.8168	8.64133
ABD05_RS22660	2.2536	1.55613	1.68793	0	0	1.18809
ABD05_RS04415	0	1.75954	4.77143	1.12211	1.17982	3.02265
ABD05_RS25430	0	0	0	0	0	0
ABD05_RS07055	51.2289	53.9033	52.4889	48.4382	45.1793	47.3514
ABD05_RS01985	0	0	0	0	0	0
ABD05_RS12250	57.0925	53.4768	65.7874	60.5545	57.0222	97.542
ABD05_RS23260	10.2184	5.78946	19.2319	10.9224	11.4842	4.28209
ABD05_RS02205	346.781	395.786	338.631	436.735	492.132	449.484
ABD05_RS16750	2.35178	2.16523	4.95819	0.613698	1.29052	1.10209
ABD05_RS23435	34.9695	30.4831	37.1516	48.4904	49.6063	39.2252
ABD05_RS24355	0	0	0	8.07916	4.24734	3.62718
ABD05_RS24410	8.97732	0	12.8075	12.0479	3.16687	6.76119
ABD05_RS15820	1575.14	1838.78	1655.18	2000.33	1656.62	1817.33
ABD05_RS20170	23.2424	26.5759	34.8167	40.4994	34.251	37.1554
ABD05_RS09915	4232.9	4414.49	4132.85	3599.48	3541.47	3803.54
ABD05_RS05260	59.0014	62.3097	61.2328	72.6804	69.2766	78.0687
ABD05_RS25590	1.69346	1.55913	7.70429	1.32573	2.55551	3.17437
ABD05_RS10510	2.59224	1.43197	0	1.2176	0.640113	0
ABD05_RS20195	3.02562	2.78562	4.53232	2.79158	1.06733	3.1902
ABD05_RS29750	0	0	0	0	0	0
ABD05_RS03445	6.31483	6.57226	12.0643	4.83611	7.45777	4.3424
ABD05_RS37600	1.39906	0	11.1775	1.64289	3.45477	2.95034
ABD05_RS02275	24.2353	31.044	29.9903	23.5096	24.0682	24.4426
ABD05_RS37945	0	0	0	0	0	0
ABD05_RS11050	24.2091	25.7775	25.6482	29.1699	25.7317	27.3018
ABD05_RS08570	1044.16	1207.45	1232.86	1276.85	1293.37	1170.41
ABD05_RS29700	2.21518	1.81286	5.89922	1.73416	0.911676	0.259521
ABD05_RS24555	11.5843	18.3887	19.9461	16.4177	13.8097	14.3204
ABD05_RS16235	652.286	792.674	612.724	774.77	667.277	797.786
ABD05_RS14165	0	0	0	0	0	0
ABD05_RS25330	6.57088	2.01655	9.84307	15.4321	6.76074	5.7736
ABD05_RS15800	0	0	0	0	9.37724	0
ABD05_RS03510	473.181	475.968	439.661	408.712	422.414	444.064
ABD05_RS19425	2.70745	2.49269	7.43547	0	3.34281	0.713682
ABD05_RS26130	1.51113	0.695633	1.5091	8.87246	3.73151	3.98334
ABD05_RS06760	492.173	427.176	555.867	538.221	590.766	417.026
ABD05_RS16570	2.75853	2.25753	5.81574	0	3.78432	2.26224
ABD05_RS01085	30.9045	36.4783	43.5247	32.5684	51.8544	26.7369
ABD05_RS24890	0	0	0	0	0	0
ABD05_RS24220	0	0	0	0	0	0
ABD05_RS06135	0	0	0	0	0	0
ABD05_RS31365	0	0	0	0	0	0
ABD05_RS26435	4.25094	3.07509	5.15492	3.20901	4.12384	2.24109
ABD05_RS21760	6.31088	5.3799	8.16978	3.29366	6.06035	6.16128
ABD05_RS01940	328.045	135.275	407.508	245.992	449.933	92.033
ABD05_RS27950	21.293	17.119	22.7619	23.2431	20.7357	29.0919
ABD05_RS05960	0	0	0	0	0	0
ABD05_RS04390	378.982	348.92	500.28	342.085	375.814	380.651
ABD05_RS37870	0	0	0	0	0	0
ABD05_RS36770	0	0	0	0	0	0
ABD05_RS07840	551.897	393.909	444.969	471.197	382.904	431.101
ABD05_RS23450	5.66835	6.10973	8.28401	9.57848	8.53484	8.1633
ABD05_RS26045	5.41489	3.73903	2.70381	2.64941	2.22854	0.951575
ABD05_RS03930	321.584	296.728	327.931	334.679	299.977	364.717
ABD05_RS07775	277.026	323.052	276.005	347.942	292.028	337.086
ABD05_RS31685	3.04588	4.20641	4.56268	1.78835	5.641	0
ABD05_RS07365	1821.4	2013.31	1727.25	2056.31	1873.11	2261.38
ABD05_RS05030	7.42614	5.12781	12.4221	9.15638	6.87664	5.87258
ABD05_RS11400	158.046	158.022	181.877	199.27	184.108	194.076
ABD05_RS27840	1.853	0	4.44124	3.48151	1.37271	1.17228
ABD05_RS13240	6.962	6.40976	5.79387	8.17534	11.4611	6.11727
ABD05_RS12710	6.57256	6.94514	6.93666	7.10409	5.44072	5.59133
ABD05_RS11715	0	0	0	0	0	0
ABD05_RS16260	280.434	342.979	263.713	372.05	304.925	350.552
ABD05_RS29115	6.00643	6.78681	7.90693	5.12962	6.40472	4.31807
ABD05_RS24465	1.11605	1.71253	4.27243	1.09213	1.83727	1.17676
ABD05_RS25500	0.735608	0	2.20386	0	0	1.16344
ABD05_RS17005	0.676861	0	2.70381	3.97412	4.17852	4.99577
ABD05_RS23545	1.33518	12.2927	16.0006	7.83936	8.24255	5.63124
ABD05_RS12685	8.9363	9.37547	9.54692	12.202	11.8032	9.42242
ABD05_RS09845	4.46239	3.45973	7.03641	2.75794	5.5096	4.70514
ABD05_RS03705	150.249	162.951	173.59	183.045	164.22	182.538
ABD05_RS11390	113.822	115.634	169.197	176.675	115.495	173.123
ABD05_RS17915	2.93739	0.491708	2.93345	0	0	1.40781
ABD05_RS35690	18.1012	32.0488	35.4585	40.8767	24.9278	49.1829
ABD05_RS28615	0	0	0	0	0	0
ABD05_RS12465	0	0	0	0	0	0
ABD05_RS03085	162.511	162.692	179.92	159.741	139.53	151.525
ABD05_RS08620	18.5401	17.5572	19.5732	16.1729	10.4645	15.6389
ABD05_RS33215	6.62404	1.74246	11.3402	6.66726	3.50508	3.99107
ABD05_RS13635	6.76861	3.73903	9.46333	4.76895	5.01422	2.85473
ABD05_RS03435	0.946292	0	0	0	0	0
ABD05_RS04925	111.617	135.691	136.586	115.839	126.164	126.391
ABD05_RS34140	0	0	0	0	0	0
ABD05_RS32705	3.61631	2.21964	4.81526	2.22438	1.70094	1.9973
ABD05_RS08780	9.82236	7.30415	17.3547	8.87246	8.86234	5.97501
ABD05_RS23875	0	0	0	0	0	0
ABD05_RS03230	25.3616	19.2293	23.8377	20.4383	13.5077	23.0708
ABD05_RS36000	5.87747	9.4697	16.1413	24.1563	16.3277	13.9437
ABD05_RS26480	1.17431	2.16233	5.86368	1.37897	4.34968	1.23819
ABD05_RS08485	140.737	171.925	176.708	191.471	186.135	145.751
ABD05_RS21905	0	0	0	0	0	0
ABD05_RS30390	0	0	0	0	0	0
ABD05_RS31935	0.862549	1.19119	5.16834	0	1.59745	0
ABD05_RS22585	44.8866	64.941	76.8451	88.853	58.5872	52.7373
ABD05_RS06840	36.3687	24.5548	43.0995	24.4853	35.324	38.3471
ABD05_RS10515	80.5603	72.3387	88.398	120.294	101.922	115.354
ABD05_RS17095	487.133	553.281	523.264	515.897	484.175	593.056
ABD05_RS02690	113.113	92.4135	117.109	114.942	108.888	135.762
ABD05_RS34975	0	0	0	0.414691	0.872038	0
ABD05_RS04105	50.257	35.7545	49.429	48.2856	50.769	30.5099
ABD05_RS09425	0	0	0	0	0	0
ABD05_RS36330	0	0	0	0	0	0
ABD05_RS07390	35.1081	37.5221	27.2152	32.0012	30.0095	41.1598
ABD05_RS24200	23.0721	16.6902	29.1541	17.6935	22.3823	27.3061
ABD05_RS05560	112.479	112.644	126.702	106.969	101.046	123.368
ABD05_RS24560	0	0	0	0	0	0
ABD05_RS21175	17.5813	10.5071	20.3299	11.9525	20.9455	15.6107
ABD05_RS32465	0	0	0	0	0	0
ABD05_RS14340	0	0	0	0	0	0
ABD05_RS00990	164.711	192.606	190.604	263.206	200.429	240.991
ABD05_RS07005	2.16596	0.747806	5.678	0.953789	1.67141	0.856418
ABD05_RS12785	0	0	0.632059	0	0	0
ABD05_RS09150	139.687	137.724	144.184	169.54	144.152	170.917
ABD05_RS03105	1.31714	3.23375	5.26146	3.60893	3.25247	3.70343
ABD05_RS15465	351.081	437.279	338.889	499.16	371.891	465.731
ABD05_RS24870	0	0	0	0	0	0
ABD05_RS15160	410.623	427.031	388.092	494.297	391.924	479.638
ABD05_RS23280	25.6495	17.802	26.0091	20.3887	25.335	22.468
ABD05_RS12925	5.49632	4.72298	9.69711	8.60562	7.01237	5.79531
ABD05_RS36020	289.24	365.356	444.337	405.794	393.063	345.681
ABD05_RS06220	1.8672	8.93929	13.7987	3.06967	7.83832	6.69384
ABD05_RS32735	1.46569	1.12452	3.49665	0.47809	0.201071	0.257569
ABD05_RS36475	0	0	0	0	0	0
ABD05_RS14765	63.5783	69.6233	79.9954	83.2099	80.2275	103.656
ABD05_RS36665	0	0	0	0	0	0
ABD05_RS12900	9.6397	2.30094	8.91365	2.93474	3.52648	3.38803
ABD05_RS07070	70.4544	73.2681	90.4105	77.5892	77.5232	63.1247
ABD05_RS27255	63.3013	75.8372	59.7777	68.424	62.1327	63.1143
ABD05_RS24780	8.58647	5.76879	13.21	7.90283	5.44401	8.31949
ABD05_RS07680	376.929	373.03	349.787	394.258	340.2	358.145
ABD05_RS26000	9.24076	8.10263	13.1834	9.55942	6.24797	10.4394
ABD05_RS30185	5.55739	2.36149	1.70767	4.01595	3.69469	1.35224
ABD05_RS34980	0	0	0	0	0	0
ABD05_RS33410	0	0	0	0	0	0
ABD05_RS15765	292.764	308.615	300.488	338.718	270.701	344.564
ABD05_RS25380	8.20276	5.99725	9.63733	7.9325	7.74473	6.35954
ABD05_RS31455	0	0	0	0	0	0
ABD05_RS29855	8.7569	9.81495	10.266	8.0476	8.22645	9.23326
ABD05_RS03005	1.60441	7.01645	6.40903	0.942014	1.98093	1.69169
ABD05_RS13960	1514.46	1582.2	1390.04	1623.12	1576.4	1316.78
ABD05_RS02650	1552.32	988.423	1590.32	844.945	1513.11	1008.05
ABD05_RS18365	12.2601	12.4164	19.8959	10.0778	18.1647	14.2198
ABD05_RS08970	4063.15	3924.44	3547.97	2868.36	3550.53	3200
ABD05_RS03390	265.918	237.022	304.355	250.888	258.995	285.597
ABD05_RS21540	1.98914	1.83136	7.94588	1.55721	3.27459	0.699117
ABD05_RS17580	44.9853	31.2928	47.4206	31.6952	46.2851	50.5945
ABD05_RS26500	19.001	22.0292	16.5157	19.4201	25.6323	24.1157
ABD05_RS17225	445.475	480.603	505.63	609.145	569.4	574.547
ABD05_RS27035	4.69456	3.91054	10.4928	3.15013	0.828036	2.35711
ABD05_RS37695	0	0	0	0	0	0
ABD05_RS20740	4.74902	2.49847	16.0346	2.39001	3.07135	3.33824
ABD05_RS06270	0	0	0	0	0	0
ABD05_RS38020	5.90715	0	1.4748	0	0	3.11425
ABD05_RS38225	0	0	0	0	0	0
ABD05_RS27415	5.36074	4.48683	8.27365	8.5841	4.21194	4.62466
ABD05_RS14850	15.2181	22.0172	33.6519	28.0818	17.8946	13.7536
ABD05_RS16085	1.13776	0.34917	6.81738	0.445349	0.936508	1.59954
ABD05_RS13095	194.936	216.884	233.132	245.126	235.108	249.505
ABD05_RS02595	306.758	345.944	304.959	354.782	304.426	366.409
ABD05_RS15650	0.488562	0.224904	0	0	0	0
ABD05_RS03370	1152.8	1577.96	1206.22	2128.41	1748.49	1838.98
ABD05_RS10230	4.06117	4.83874	8.34999	3.64684	3.8344	5.54153
ABD05_RS07350	23609.6	20040.5	21801.2	13973.8	19927.4	13974.9
ABD05_RS00525	89.3327	115.664	70.1514	97.3692	80.7426	84.1297
ABD05_RS00180	15.1898	59.436	3.79235	17.8371	23.4431	12.0121
ABD05_RS18255	9.88806	8.45345	11.2855	3.87045	10.1738	8.44006
ABD05_RS17270	46.3813	38.0607	51.6893	38.6778	35.2724	51.7395
ABD05_RS20515	0	0	0	0	0	0
ABD05_RS04060	212.968	272.351	225.822	339.358	274.98	297.006
ABD05_RS09605	235.476	236.651	218.793	304.875	294.463	234.189
ABD05_RS26675	190.148	129.725	234.975	235.737	290.086	156.86
ABD05_RS15610	73.4542	78.4654	76.6471	69.6681	67.4376	70.0029
ABD05_RS17785	1.47679	1.86951	3.31831	1.51739	1.1396	2.14104
ABD05_RS31995	2.56495	2.95186	4.48263	2.25897	3.95859	3.3806
ABD05_RS20100	0	0	0	0	0	0
ABD05_RS34530	2.49918	0.920376	2.99499	2.34779	5.55421	1.05405
ABD05_RS11795	20.5652	20.675	26.1244	23.3166	18.4841	26.2533
ABD05_RS14600	0	1.27286	0	0	2.56045	0
ABD05_RS05210	279.828	251.704	304.72	257.215	273.587	277.211
ABD05_RS28935	10.7005	9.42342	14.6354	9.28749	6.89305	11.2826
ABD05_RS04150	20.2634	18.6561	26.2279	41.3419	38.157	25.424
ABD05_RS12620	19.9934	25.7705	22.4624	28.7604	23.4511	21.0811
ABD05_RS24380	71.1037	91.2078	64.6254	100.382	61.157	90.9769
ABD05_RS09005	57.3161	60.3888	63.667	68.7448	56.3863	69.483
ABD05_RS21595	0	0	0	0	0	0
ABD05_RS30340	0	0	0	0	0	0
ABD05_RS02410	130.868	55.9107	117.957	71.6679	70.1053	57.6281
ABD05_RS20440	24.2138	16.3671	37.6492	14.7567	12.4882	21.6528
ABD05_RS32155	92.4697	84.3678	94.8412	96.8463	119.313	69.3918
ABD05_RS20640	0	0	0	0	0	0
ABD05_RS24055	3.55016	2.37713	14.8262	3.4109	5.18025	3.06269
ABD05_RS20415	6.58568	4.54747	7.56335	4.64006	4.8787	4.86075
ABD05_RS35555	62.3156	86.7945	87.7629	105.073	100.613	82.5531
ABD05_RS06400	191.632	198.232	147.93	174.592	203.288	145.156
ABD05_RS18485	0	0	0	0	0	0
ABD05_RS36640	0	4.25068	3.0738	0	7.6005	3.24537
ABD05_RS16505	1.23769	0.284878	2.47205	0	0.764071	0.326254
ABD05_RS13395	0	0	0	0	0	0
ABD05_RS06635	3.67804	2.25753	4.89746	1.67963	2.52288	1.07726
ABD05_RS04050	2149.8	2662.84	2225.94	2752.3	2937.23	2377.57
ABD05_RS01530	134.717	205.766	159.335	214.329	152.534	203.577
ABD05_RS10530	113.833	117.876	115.603	150.628	117.073	139.818
ABD05_RS24600	2.21518	0.815788	2.21221	2.08099	1.64102	1.86855
ABD05_RS31585	0	0	0	0	0	0
ABD05_RS20040	0	0	0	0	0	0
ABD05_RS06420	205.345	216.065	234.365	197.796	210.305	210.529
ABD05_RS32545	1.17905	3.07565	8.04601	0.692266	0	1.65758
ABD05_RS15065	134.08	112.512	131.43	145.828	141.416	170.588
ABD05_RS28725	29.6014	17.2826	23.0725	7.63031	23.1768	15.2252
ABD05_RS18170	0	0	0	0	0	0
ABD05_RS22955	15.3897	14.1689	26.0807	15.3336	14.3949	13.2765
ABD05_RS20395	0	0	0	0	0	0
ABD05_RS12220	68.1388	88.9184	55.917	78.2745	71.6927	85.5897
ABD05_RS10750	4.35833	5.38055	9.89198	6.16474	7.09328	4.28209
ABD05_RS03405	43.1644	30.7669	34.7632	50.6871	44.6982	49.9169
ABD05_RS22885	53.0438	29.9122	56.2833	23.3581	31.1086	41.947
ABD05_RS34040	32.7291	33.4443	54.2358	43.0789	42.6301	37.9226
ABD05_RS08490	22.7847	24.4736	30.3388	35.6742	32.8203	60.0605
ABD05_RS28240	0	0	0	0	0	0
ABD05_RS04565	54.29	61.3834	62.4606	65.9885	49.7829	52.5567
ABD05_RS18860	0	0	0	0	0	0
ABD05_RS23870	0.354429	0.326315	1.41581	0.832398	0	0
ABD05_RS12885	5.369	5.7036	7.01157	5.33475	1.01984	1.3064
ABD05_RS06365	18009.6	12849.7	16642.5	7838.3	12829.9	8459.2
ABD05_RS09865	1.12032	1.03146	0.372939	0	0.461078	0
ABD05_RS35720	43.8606	43.7466	48.6685	47.2126	58.6664	44.9619
ABD05_RS10135	2.95358	0.38847	9.69157	0.495475	0.520958	3.55914
ABD05_RS02780	105.221	129.846	126.833	150.005	133.105	158.048
ABD05_RS03440	1.07998	0.994312	5.123	1.58525	1.33342	1.13873
ABD05_RS16515	1.25227	0.960778	5.62763	1.22543	1.54614	1.32039
ABD05_RS29820	7.30217	6.13834	15.8529	9.69323	15.2876	6.69512
ABD05_RS22285	0	0	0	0	0	0
ABD05_RS30925	2.47609	3.10866	6.06952	3.96494	3.89094	1.42407
ABD05_RS07010	40.4198	32.2675	37.0443	62.7849	43.5882	43.4278
ABD05_RS34890	0	0	0	0	0	0
ABD05_RS20800	0	0	0	0	0	0
ABD05_RS22100	31.2133	31.9907	40.2875	29.0459	30.1762	32.9113
ABD05_RS25290	2.21518	0.815788	3.98197	1.0405	4.37605	2.33569
ABD05_RS06085	0	0	0	0	0	0
ABD05_RS06445	17.8634	14.3706	25.9796	17.7181	23.3402	47.9106
ABD05_RS26245	0	0	2.78106	0	0	0
ABD05_RS19645	8.3544	10.2556	11.1242	22.8909	8.5958	10.277
ABD05_RS06640	32.1491	30.0688	35.6733	27.565	49.7747	47.8877
ABD05_RS37285	190.438	233.315	217.137	221.866	220.317	169.175
ABD05_RS29040	15.1348	11.1474	10.2778	7.10899	12.7068	9.57486
ABD05_RS23200	81.1668	52.8415	72.918	76.9678	74.6367	84.5079
ABD05_RS08135	541.364	511.893	665.624	570.952	533.059	650.561
ABD05_RS25970	3.71307	2.84878	5.25311	3.63348	1.14611	1.30502
ABD05_RS05565	34.7108	48.8311	54.0762	41.7385	33.9424	48.6035
ABD05_RS18925	9.18984	9.48645	11.6804	7.84832	13.7533	4.99169
ABD05_RS05455	133.151	160.918	136.602	154.417	160.727	134.472
ABD05_RS28260	0	0	0	0	0	0
ABD05_RS30450	0	0	0	0	0	0
ABD05_RS28555	20.9971	17.4223	30.0295	18.5685	21.7638	27.0592
ABD05_RS14000	2.09759	6.05111	8.51874	2.29895	1.89922	3.98105
ABD05_RS30020	0	0	0	0	0	0
ABD05_RS05485	223.172	263.711	230.193	315.627	239.006	341.231
ABD05_RS11315	74.4249	71.4204	97.6229	68.4039	71.5686	92.3573
ABD05_RS03100	144.836	119.09	145.096	105.363	137.774	120.059
ABD05_RS17440	10.0625	8.71935	14.5809	8.57252	7.30817	8.52951
ABD05_RS00480	134.439	145.822	143.488	169.215	136.421	156.813
ABD05_RS02490	136.146	126.771	207.034	105.371	120.341	128.871
ABD05_RS24610	2.55411	1.06197	2.79752	0.967495	1.88192	1.52027
ABD05_RS36755	1.37279	2.52779	4.11283	4.83611	6.77979	5.78987
ABD05_RS34905	0	0	0	0	0	0
ABD05_RS29640	4.12365	2.41599	7.86184	3.52168	0.462851	3.9527
ABD05_RS05750	0	0	0	0	0	0
ABD05_RS09935	8.98323	9.71803	8.29832	8.9665	8.31852	7.34072
ABD05_RS34515	0	0	0	0	0	0
ABD05_RS00815	3.16326	4.36852	4.1462	1.85728	2.9292	2.5015
ABD05_RS22315	3.16771	2.46776	4.86685	0.286137	0.601706	0
ABD05_RS19775	0	0	0	0	0	0
ABD05_RS26025	12.6303	16.0166	17.1351	13.992	17.0655	14.0712
ABD05_RS08770	1906.56	2127.32	1920.46	1872.37	1633.71	1848.03
ABD05_RS32645	16.4135	12.8728	18.6175	18.3223	16.5125	18.802
ABD05_RS14660	0	0	0	0	0	0
ABD05_RS35620	0	0	0	0	0	0
ABD05_RS29505	0	0	0	0	0	0
ABD05_RS27815	1.49376	2.06291	6.7129	0.438524	0.461078	0
ABD05_RS32630	0	0	0	0	0	0
ABD05_RS31980	0	0.729566	3.16543	0	0	0
ABD05_RS02745	2.23422	2.82838	6.13586	0.983851	1.03445	1.17788
ABD05_RS15515	7013.8	7598.9	5984.28	6618.23	7620.97	5986.16
ABD05_RS28405	6.82897	3.2389	9.50638	2.91604	2.55502	1.74557
ABD05_RS25215	77.0678	85.5629	103.373	87.8373	109.147	97.9901
ABD05_RS11790	29.2492	26.5259	36.1188	28.0738	27.3552	30.2863
ABD05_RS14950	3.60993	2.49269	11.4161	2.47279	1.11427	2.53753
ABD05_RS38110	0	0	0	0	0	0
ABD05_RS04645	232.098	248.502	237.971	363.652	243.097	341.994
ABD05_RS34445	1.04244	0	0	0	0	0.549573
ABD05_RS30705	4.07816	1.31414	6.51629	1.19723	1.2588	1.72
ABD05_RS35715	0	0	0	0	0	0
ABD05_RS31905	8.90837	9.6491	13.6063	2.46139	9.05794	7.18286
ABD05_RS21335	4.46419	4.79509	4.08667	8.30015	7.8084	9.41406
ABD05_RS22550	17.678	9.2376	15.7457	15.1484	8.25871	5.54153
ABD05_RS03015	11.4124	13.6309	10.781	12.6769	9.13984	11.3828
ABD05_RS38025	0	0	0	0	0	0
ABD05_RS01675	75.5815	59.108	85.9714	91.8379	81.4285	95.6932
ABD05_RS30095	2.10742	6.79088	6.8399	4.33072	1.30099	2.77757
ABD05_RS15705	4.45932	4.69211	6.04381	5.23649	4.32599	11.0831
ABD05_RS23230	9.9081	9.7586	19.5595	6.76446	5.68989	16.7639
ABD05_RS33430	0	0	0	0	0	0
ABD05_RS36395	0	0	0	0	0	0
ABD05_RS26405	2.60784	1.80074	5.53421	0.382792	0.402479	0.687426
ABD05_RS32960	1.43335	2.63931	2.86286	1.68316	0.758453	0.647711
ABD05_RS02030	287.571	292.942	294.827	321.608	385.888	276.46
ABD05_RS15295	352.648	457.702	384.457	541.791	396.098	431.738
ABD05_RS17725	0	0	0	0	0	0
ABD05_RS36670	0	0	0	0	0	0
ABD05_RS31710	7.10705	4.4401	11.1532	10.134	6.26777	5.08498
ABD05_RS03175	393.482	424.21	353.953	483.639	470.425	467.137
ABD05_RS20285	0	0	0	0	0	0
ABD05_RS17340	35.0447	25.543	25.5191	38.1516	38.7616	35.7963
ABD05_RS36090	0	0	0	0	0	0
ABD05_RS22860	0	0	0	0	0	0
ABD05_RS22950	15.7207	16.2105	28.8871	16.2452	24.0682	26.5213
ABD05_RS22935	6.17755	6.95143	6.51199	5.23912	1.27121	6.5136
ABD05_RS23190	88.1067	68.1052	94.2208	100.66	97.6781	82.2548
ABD05_RS04625	321.699	326.43	348.335	430.491	379.278	409.637
ABD05_RS06680	2.57463	2.3704	6.97888	3.02333	0.908236	1.93906
ABD05_RS19290	33.8101	46.2059	59.6157	64.8267	68.813	45.6756
ABD05_RS33790	0	0	0	0	0	0
ABD05_RS05015	0.759491	0	1.76976	0	0	0
ABD05_RS21730	1.97404	3.40772	9.6105	0	1.82797	0
ABD05_RS32675	0	0	0	0	0	0
ABD05_RS02250	163.607	200.305	129.319	224.822	170.627	170.305
ABD05_RS31105	0	0	0	0	0	0
ABD05_RS34955	0	0	0	0	0	0
ABD05_RS13965	68.2753	64.6148	63.1858	98.3639	81.5025	66.8383
ABD05_RS11745	5.45276	5.64776	10.2102	1.60077	5.89083	4.31203
ABD05_RS28510	25.8004	32.9914	34.9268	45.1086	57.3391	35.365
ABD05_RS20070	0	0	0	0	0	0
ABD05_RS02465	7.80994	8.62853	12.1671	6.60316	13.4998	11.1993
ABD05_RS23765	22.1518	18.3552	28.4427	40.5051	32.8203	31.6986
ABD05_RS18505	0	1.40214	0.760446	0.894177	2.8205	1.60578
ABD05_RS27000	0	0	0	0	0	0
ABD05_RS21355	18.0397	18.344	24.4687	21.4998	15.6244	21.0083
ABD05_RS03155	61.2069	62.5079	60.8678	87.5775	91.7642	100.059
ABD05_RS33845	2.04122	0.469826	3.05771	0.599239	0	0
ABD05_RS11165	74.8732	65.6709	57.5174	66.0716	66.7347	90.1574
ABD05_RS36250	0	8.32608	6.02085	1.76992	14.8876	6.35692
ABD05_RS35350	0	0	0	0	0	0
ABD05_RS35825	13.3721	12.3114	8.90278	7.32789	13.2082	11.2797
ABD05_RS33005	0	0	0	0	0	0
ABD05_RS16815	116.203	140.047	121.838	207.695	141.27	171.911
ABD05_RS05785	0	0	0	0	0	0
ABD05_RS03425	180.255	194.868	138.471	167.612	126.887	124.27
ABD05_RS32820	2.832	2.1728	4.47798	2.7713	2.91383	1.49303
ABD05_RS19280	0	0	0	0	0	0
ABD05_RS34570	10.3277	8.02282	13.2146	11.7487	7.96962	10.209
ABD05_RS27605	2.98372	1.1446	4.22125	1.45988	1.22797	1.04867
ABD05_RS27720	3.2997	3.73903	4.81616	0.596118	0	1.07052
ABD05_RS12170	151.962	204.763	146.89	176.364	171.76	171.906
ABD05_RS12935	1.60309	0.885559	5.123	1.88248	1.58344	1.01418
ABD05_RS20975	0	0	0	0	0	0
ABD05_RS07750	514.26	483.723	566.873	554.833	561.592	514.83
ABD05_RS20270	68.7498	44.8683	119.064	145.112	191.257	98.1822
ABD05_RS13425	12.1835	11.9907	17.4116	12.0868	14.5239	11.5173
ABD05_RS00130	127.791	102.699	126.538	157.693	203.243	275.196
ABD05_RS35345	0	0	0	0	0	0
ABD05_RS27355	4.38438	4.0366	6.73613	9.10885	11.6594	5.6897
ABD05_RS08575	1392.59	1677.13	1490.28	1576.23	1507.29	1506.36
ABD05_RS00455	762.303	755.992	762.986	808.813	657.021	827.57
ABD05_RS01515	134.177	162.575	122.619	169.452	148.082	157.826
ABD05_RS36185	196.975	223.028	279.793	258.601	253.774	290.25
ABD05_RS32935	23.2067	22.4342	15.0641	13.6256	12.8937	15.9049
ABD05_RS32370	0.284163	0.261623	0.851345	0.333687	0	0
ABD05_RS29515	0	0	0	0	0	0
ABD05_RS27325	218.565	205.677	199.233	266.746	217.808	188.837
ABD05_RS10050	0	0	0	0	0	0
ABD05_RS15345	31.4135	47.3445	38.8919	52.0478	50.7399	41.2896
ABD05_RS05415	516.169	326.085	534.668	317.572	420.347	519.641
ABD05_RS36810	28.2972	50.6578	78.4976	51.6892	64.0526	64.6457
ABD05_RS05920	211.963	253.054	223.303	309.497	275.219	278.45
ABD05_RS32740	0.44506	0.409756	6.22246	0	0	0
ABD05_RS18780	5.24673	2.41527	9.47172	4.02843	7.72377	2.97884
ABD05_RS04725	233.35	312.759	193.815	188.177	154.674	181.057
ABD05_RS00475	43.3603	39.9209	36.6402	43.0837	29.2846	46.5006
ABD05_RS21015	0	0	0	0	0	0
ABD05_RS20340	2.30239	2.59082	6.64242	3.60487	1.89514	2.42764
ABD05_RS35405	7.13181	2.1887	18.9926	0	0	12.5329
ABD05_RS32580	0	0	0	0	0	0
ABD05_RS12425	0	0	0	0	0	0
ABD05_RS31170	0	0	0	0	0	0
ABD05_RS08405	199.596	188.054	184.591	216.598	199.929	230.926
ABD05_RS02665	404.696	397.837	392.885	536.227	393.093	456.172
ABD05_RS08120	696.334	770.527	735.644	811.088	823.875	880.463
ABD05_RS35500	84.7548	54.6223	90.2837	59.7155	88.9479	81.9182
ABD05_RS24030	0	0	0	0	0	0
ABD05_RS06675	9.20299	8.28042	16.2925	10.0701	9.81323	12.5706
ABD05_RS28695	0	0	0	0	0	0
ABD05_RS00115	37.3771	40.7653	35.6041	40.5149	32.304	40.3199
ABD05_RS07205	424.894	479.742	441.039	470.368	406.172	454.252
ABD05_RS14730	7.02472	8.89282	12.7152	8.24899	8.13117	6.94393
ABD05_RS32615	0	0	0	0	0	0
ABD05_RS32610	848.436	1022.14	813.923	1469.38	1346.68	1029.66
ABD05_RS14335	0	0	0	0	0	0
ABD05_RS02235	80.5521	69.5645	84.7878	76.9968	71.4091	85.9532
ABD05_RS28365	0	0	0	0	0	0
ABD05_RS06920	18.2083	27.8578	21.9276	27.6704	28.4323	25.6925
ABD05_RS33095	0	0	0	0	0	0
ABD05_RS17765	3.01448	0.92512	6.02085	2.35989	9.92505	6.35692
ABD05_RS00300	35.5738	43.7324	42.0973	51.9151	45.4453	45.9647
ABD05_RS13250	23.6384	22.6578	27.1638	19.7729	23.5885	22.5343
ABD05_RS37265	0	0	0	0	0	0
ABD05_RS11280	67.4241	63.0408	55.8205	78.3543	57.367	76.2488
ABD05_RS14475	0	0	0	0	0	0
ABD05_RS34970	0	0	0	0	0	0
ABD05_RS00010	0	0	0	0	0	0
ABD05_RS24985	0	0	0	0	0	0
ABD05_RS01335	209.004	289.871	223.775	343.364	311.812	294.537
ABD05_RS34360	0	0	0	0	0	0
ABD05_RS37815	26.3009	18.5171	30.9007	19.9842	28.6527	26.1004
ABD05_RS00400	434.839	495.23	446.634	474.373	409.04	508.212
ABD05_RS23385	36.0993	34.3437	39.2553	30.6155	31.6948	26.2212
ABD05_RS25120	0	0	0	0	0	0
ABD05_RS11910	0	0	0	0	0	0
ABD05_RS37075	0	0	0	0	0	0
[truncated: 5,402 more rows]

## Sheet: Table S3
Table S3 Composition of peanut root exudates analyzed by gas chromatography-mass spectrometry
Compound	Peak area
Organic acids
malic acid	261086
oxalic acid	169563
citric acid	10104
lactic acid	26195570
succinic acid	885610
pyruvic acid	227939
3-indolepyruvic acid	67553
5-aminovaleric acid	54241036
3-hydroxypropionic acid	3.21411e+07
phenylacetic acid	14801731
glycolic acid	12367424
3-hydroxybutyric acid	6955666
1-aminocyclopropanecarboxylic acid	3061803
3-(3-hydroxyphenyl)propionic acid	2031127
4-hydroxybutyrate	921773
2-ketobutyric acid 2	898098
2-furoic Acid	662021
2-hydroxy-3-isopropylbutanedioic acid	636231
hydrocinnamic acid	625283
4-aminobutyric acid	602344
6-hydroxynicotinic acid	597775
4-hydroxyphenylacetic acid	570912
benzoic acid	558258
caprylic acid	539699
malonic acid	498630
glyceric acid	339287
4-acetamidobutyric acid	336164
itaconic acid	315027
3-(4-hydroxyphenyl)propionic acid	289658
maleamate	229617
tartaric acid	228809
4-hydroxy-3-methoxybenzoic acid	184700
shikimic acid	179147
tartronic acid	155069
citraconic acid	148589
aminomalonic acid	122736
5-aminovaleric acid	114867
citramalic acid	114359
phthalic acid	106073
4-hydroxybenzoic acid	103742
oxamic acid	98067
dehydroascorbic acid	94147
2-hydroxybutanoic acid	93237
pyrrole-2-carboxylic acid	90026
aconitic acid	73912.5
2-mercaptoethanesulfonic acid	73829
3-hexenedioic acid	71211
4-acetylbutyric acid	70587
3-aminoisobutyric acid	68117
2-amino-3-methoxybenzoic acid	66451
glutaric acid	60763
lipoic acid	57860
4-hydroxymandelic acid	57508
beta-hydroxypyruvate	56893
mandelic acid	54006
3-hydroxybenzoic acid	51807
2,2-dimethylsuccinic Acid	49139.8
salicylic acid	40065
2,4-diaminobutyric acid	38275
3-phenyllactic acid	34925
p-anisic acid	34782
maleic acid	31141
cinnamic acid	30075.3
pantothenic acid	27422
alpha-ketoisocaproic acid	26743.1
ascorbate	25798
homovanillic acid	23429
cis-2-hydroxycinnamic acid	23340
4-hydroxymethyl-3-methoxyphenoxyacetic acid	20306
1,4-dihydroxy-2-naphthoic acid	19323
quinic acid	19191.7
hippuric acid	17669
(2R)-2-amino-3-phosphonopropanoic acid	14406
4-hydroxycinnamic acid	13788
nicotinic acid	13294
vanillylmandelic acid	12721
glycocyamine	11844.2
4-aminobenzoic acid	11661
2-amino-3-(4-hydroxyphenyl)propanoic acid	9336.4
benzoylformic acid	8026.6
3,4-dihydroxybenzoic acid	7923.6
homogentisic acid	7759.2
terephthalic acid	7504.3
3,4-dihydroxymandelic acid	7016.2
isocitric acid	6520.1
2-hydroxy-2-phenylacetic acid	6489.8
orotic acid	5955.4
ferulic acid	5713.1
acetylsalicylic Acid	5532.3
glutaconic acid	5103.1
trans-sinapinic acid	4863.7
guanidinosuccinic acid	3868.6
5-hydroxyindole-2-carboxylic acid	3288.2
Amino acids
alanine	1699735
glycine	1385776
proline	94231
tryptophan	30122
N-acetyl-beta-alanine	31645062
valine	1395002
N-alpha-acetyl-L-ornithine	1317081
phenylalanine	796197
trans-4-hydroxy-L-proline	629061
cycloleucine	625181
isoleucine	459965
citrulline	402019
oxoproline	394379
tyrosine	332273
3-hydroxynorvaline	150132
methionine	140557
threonine	137272
carbamoyl-aspartic acid	107564
N-methyl-DL-alanine	96466.3
N-acetyl-L-leucine	96068
glutamic acid	94028
serine	81667.7
L-homoserine	66535
N-ethylglycine	62918
lysine	53912
sarcosine	42597
asparagine	40989
glutathione	26260.9
canavanine	24887
ornithine	22500
N-epsilon-acetyl-L-lysine	20581
N-acetyl-L-phenylalanine	20166
glutamine	17038
aspartic acid	16108
L-homoserine	13035.7
phenaceturic acid	10744
cysteinylglycine	10496
carbobenzyloxy-L-leucine	10088
O-methylthreonine	8859.6
N-acetyl-beta-alanine	8316
N-methyl-L-glutamic acid	6100.3
3,5-dihydroxyphenylglycine	4162.9
Sugars
xylose	1811225
allose	1349245
lyxose	773808
ribose	531437
maltose	333088
tagatose	305601
levoglucosan	254466
cellobiose	249487
erythrose	236578
3,6-anhydro-D-galactose	217420
galactose	208851
digitoxose	155003
2-deoxy-D-galactose	141391
glucose	127327
talose	118030
fructose 2,6-biphosphate	107171
fructose	99398
6-deoxy-D-glucose	92124
sucrose	91776
alpha-D-glucosamine 1-phosphate	47151.6
fucose	41869
glucoheptose	39731
threose	39173.9
lactulose	39072
gentiobiose	16995
fructose-6-phosphate	15078
lactose	14069.9
palatinose	7065
Alcohols
4-hydroxyphenylethanol	2661284
myo-inositol	766300
phytol	486902
acetol	191853
3-methylamino-1,2-propanediol	116235
4-hydroxy-3-methoxybenzyl alcohol	72820.6
octadecanol	48243.4
piceatannol	47016
1-hexadecanol	35539
panthenol	31207
allo-inositol	29498.6
4-methyl-5-thiazolethanol	12852
2-amino-3-methyl-1-butanol	10775
cis-1,2-dihydronaphthalene-1,2-diol	9374
Fatty acids
glycerol	13004592
palmitic acid	7.10538e+06
stearic acid	2.47897e+06
cumic acid	256353
myristic acid	66884.7
oleic acid	65888
palmitoleic acid	45749
3-hydroxypalmitic acid	39843
pelargonic acid	38381.1
azelaic acid	28719.3
capric Acid	23325
heptadecanoic acid	16994
linolenic acid	12866
linoleic acid	8558.6
arachidic acid	7556.3
lauric acid	6962
Sugar alcohols
1,5-anhydroglucitol	1093794
threitol	682016
2-deoxyerythritol	565008
diglycerol	403708
xylitol	207313
sorbitol	27309
arabitol	26837.9
Sugar acids
2-deoxytetronic acid	40979205
glucoheptonic acid	655359
galactonic acid	148214
gluconic acid	109147
threonic acid	79699
galacturonic acid	41824
lactobionic acid	33268
glucosaminic acid	22467.8
Others
indole-3-acetamide	61034.2
malonamide	37911440
IS	8080670
conduritol b epoxide	5482945
5-aminovaleric acid lactam	1794684
2-hydroxypyridine	1288336
cholestane-3,5,6-triol, (3beta ,5alpha ,6beta)-	1067923
glutaraldehyde	1014696
putrescine	892153
urea	811915
fames-C10	616655
sulfuric acid	593238
4-hydroxy-6-methyl-2-pyrone	592034
ethanolamine	467459
N-(3-aminopropyl)-morpholine	438873
butyraldehyde	420165
uracil	397366
biuret	377516
dibenzofuran	376353
2-methylfumarate	342928
9-fluorenone	324249
dihydroxyacetone	307523
ribonic acid, gamma-lactone	296312
3-hydroxypyridine	249613
erythronolactone	234031
thymol	214008
2-ketoadipate	212373
N-acetyl-D-galactosamine	192785
N-acetyl-beta-D-mannosamine	181495
thymidine	173942
naphthalene	166311
atrazine-2-hydroxy	164830
pyridoxine	140987
conduritol b epoxide	140450
hexadecane	135005
vanillin	121791
1,4-cyclohexanedione	120480
aniline	118600
lyxonic acid, 1,4-lactone	113527
phytosphingosine	110658
o-cresol	103365
succinate semialdehyde	100023
carnitine	99580
N-cyclohexylformamide	99116
gluconic lactone	91092
prunin degr. Prod.	78419
lactamide	77460
hydroxyurea	76372
D-erythro-sphingosine	64243
resveratrol	58569
2-monopalmitin	54914
beta-mannosylglycerate	52782
prostaglandin E2	52083.6
D-(glycerol 1-phosphate)	49895
1,3-diaminopropane	49658
1,2,4-benzenetriol	49196
3-methyloxindole	48343
1,2-cyclohexanedione	47761
adrenosterone	46439
succinate semialdehyde	42210
bis(2-hydroxypropyl)amine	41400
4-hydroxypyridine	33008
21-hydroxypregnenolone	32423
methyl jasmonate	31015
resorcinol	28164
5-dihydrocortisol	26834
isoxanthopterin	25961.6
4-aminophenol	24005
xanthine	22661.1
ornithine	22171
cortisone	21011
maleimide	20517.7
salicin	18734.9
nicotinamide	17951
threo-beta-hyrdoxyaspartate	17600
2,8-dihydroxyquinoline	17092
synephrine	16516
pyrophosphate	15996
neohesperidin	15843
aniline-o-sulfonic acid	15572
fluorene	14585
hydrocortisone	14098
9-fluorenone	13910
arbutin	13636
DL-anabasine	13594
N,N-dimethyl-p-phenylenediamine	13281
xanthosine	11687
guanosine-5'-monophosphate	11370
trans-3,5-dimethoxy-4-hydroxycinnamaldehyde	11313
phenylacetaldehyde	11291
galactinol	10007
loganin	9958.4
taxifolin	9611.7
guanine	7964.7
tetrahydrocorticosterone	7768.6
kyotorphin	7676.6
lumazine	6804.9
tyramine	6758.7
sinapyl alcohol	5436.1
DL-dihydrosphingosine	5417.1
atrazine-2-hydroxy	5336.5
adenine	5296
3,7,12-trihydroxycoprostane	5267.2
beta-glycerophosphoric acid	5086.8
3,4-dihydroxypyridine	5003.4
5-alpha-dihydroprogesterone	4706.5
prostaglandin A2	4388.7
gluconic lactone	3905.6
kyotorphin	3621.3
coniferyl alcohol	3193.3
hexachlorobenzene	2471.1

## Sheet: Table S4
Table S4 information of primers and gene, annealing temperatures used in Q-RT-PCR
Genes ID	Gene Name	Product length (bp)	Forward primer (5'-3')	Reverse primer (5'-3')
	recA	114	GTTCTATGCGTCGGTGCGTCTC	GGCGGCGACACCTTGTTCTTG
ABD05_RS27720	(pcaF)	100	GGCTGATGACGACGCTGCTG	ATGATCGTGACGTTCGCAAGACC
ABD05_RS33495	(xylA)	141	GACGCTGCTCAATACCGATCTCG	TGGTGCTTGGTCGGCTCCTG
ABD05_RS11775	(afuA)	122	GCGAACGGCGACTGGTATGC	CAGACCTTGCCCTTCCATTTCGG
ABD05_RS21650	(araG)	103	CGAGACCACGCAGTTGTTCCG	GTCGCACAGTTCGTAGACCTCTTC
ABD05_RS21575		128	ACCAGACCGTCGTCAGCTACTC	GCGATACTCCATGCTCCAGAACAC
ABD05_RS14935	(pchD)	142	TCACGGCGGACGGCTTCTATC	AGCAGCAGGTGTTCGATTTCCTC
ABD05_RS05815	(plcA)	150	GGATCGTGTCGCCGTACAAGTAC	CGTCGTTCTCGTCGTAGTTGAGG
ABD05_RS06825	(fliD)	104	GACGCAGCAGACGAACCTGTC	AGTTGCTGTTCATCGTCGCCATC
ABD05_RS25505	(epaP)	89	GACGGCATCAAGGACGACGAC	ATCACGAAACCGATCTGGAACGC
ABD05_RS25480	(epaR)	110	GCTGCCGTTCCTGATGTGGTG	GGTAGCCGACGCCCTGGATC
ABD05_RS05110	(flgK)	143	CGGGACGAACTACACGCTGAC	TCGGTTGCACGGTGAACTTGTC
ABD05_RS25685	(pyrB)	99	GTGCTGCTAGGCGTCGAGAATC	CCCGTGAAACACCGCATCCTC
Note: the Q-RT-PCR reaction made 5 annealing temperatures based on different genes, among which the annealing temperature of ABD05_RS14935, ABD05_RS33495, ABD05_RS21650, ABD05_RS06825, ABD05_RS05110 is 60.9℃; the annealing temperature, of which ABD05_RS25505, ABD05_RS25685, ABD05_RS25480, ABD05_RS27720, ABD05_RS05815, is 62.5°C; the annealing temperature of ABD05_RS21580 is 64.1°C, and of ABD05_R…
